# Supplementary material for: (3-Pyrid­yl)methanaminium 4-nitro­phenolate 4-nitro­phenol solvate
Source: Acta Crystallogr Sect E Struct Rep Online. 2010 Jun 16;66(Pt 7):o1649. doi: 10.1107/S1600536810021902 (PMC3006836; doi:10.1107/S1600536810021902)
Supplement: Supplementary file 2 [file e-66-o1649-Isup2.hkl]

# 
# h,k,l, Fc-squared, Fo-squared, sigma(Fo-squared) and status flag 
# 
data_I
_shelx_title ' 1 in P-1' 
_shelx_refln_list_code          4 
_shelx_F_calc_maximum      131.49 
_exptl_crystal_F_000       404.00 
_reflns_d_resolution_high  0.7702 
 
loop_ 
 _symmetry_equiv_pos_as_xyz 
 'x, y, z' 
 '-x, -y, -z' 
 
_cell_length_a     6.3666 
_cell_length_b     7.4451 
_cell_length_c    21.2624 
_cell_angle_alpha  92.410 
_cell_angle_beta   95.561 
_cell_angle_gamma 113.988 
 
_shelx_F_squared_multiplier     1.000 
 
loop_ 
 _refln_index_h 
 _refln_index_k 
 _refln_index_l 
 _refln_F_squared_calc 
 _refln_F_squared_meas 
 _refln_F_squared_sigma 
 _refln_observed_status 
   1   0   0     1413.25     1243.59      5.79 o 
   2   0   0       16.76        8.85      0.42 o 
   3   0   0      283.76      260.49      3.05 o 
   4   0   0        8.77        9.69      1.50 o 
   5   0   0       46.41       50.48      3.57 o 
   6   0   0        0.13        2.50      2.08 o 
   7   0   0        4.14        1.81      4.38 o 
  -7   1   0        4.11       12.18      3.65 o 
  -6   1   0        0.02       -0.62      1.32 o 
  -5   1   0       22.09       21.53      2.23 o 
  -4   1   0      146.21      134.46      2.72 o 
  -3   1   0      642.27      639.10     21.16 o 
  -2   1   0      157.36      175.48      2.42 o 
  -1   1   0     1248.10     1163.40     14.35 o 
   0   1   0       78.15       84.63      1.67 o 
   1   1   0     1260.23     1185.06     11.41 o 
   2   1   0      339.25      324.35      3.95 o 
   3   1   0      270.66      279.33      7.55 o 
   4   1   0       12.18       13.41      1.85 o 
   5   1   0      162.67      160.91      7.00 o 
   6   1   0       43.24       50.97      4.14 o 
   7   1   0        0.40        3.38      2.18 o 
  -8   2   0        2.36        2.82      2.05 o 
  -7   2   0        8.47        9.20      2.18 o 
  -6   2   0       20.24       16.78      3.49 o 
  -5   2   0       12.74       11.90      1.08 o 
  -4   2   0       28.60       36.13      1.35 o 
  -3   2   0      145.27      172.00      7.97 o 
  -2   2   0        8.36        8.95      0.60 o 
  -1   2   0      863.76      808.29     12.28 o 
   0   2   0     6460.64     6377.58     64.22 o 
   1   2   0      599.40      506.62     67.94 o 
   2   2   0       85.09       80.20      2.40 o 
   3   2   0       50.39       51.32      3.39 o 
   4   2   0        5.60        5.75      1.62 o 
   5   2   0       85.53       89.84     11.36 o 
   6   2   0        6.63        6.16      3.13 o 
  -8   3   0        2.12        3.42      2.02 o 
  -7   3   0        5.13        3.96      1.92 o 
  -6   3   0       79.21       66.96      3.15 o 
  -5   3   0       17.91       20.61      2.28 o 
  -4   3   0        1.14        4.52      1.37 o 
  -3   3   0      764.36      816.34     12.80 o 
  -2   3   0      759.26      781.59     10.64 o 
  -1   3   0     2274.01     2263.79     26.12 o 
   0   3   0       18.59       20.77      1.21 o 
   1   3   0      186.97      192.32      4.53 o 
   2   3   0       36.11       44.04      1.78 o 
   3   3   0        0.80        0.55      0.99 o 
   4   3   0       65.12       62.94      3.78 o 
   5   3   0       53.43       48.20      3.97 o 
   6   3   0        2.21        3.62      2.00 o 
  -8   4   0       10.82       20.18      3.28 o 
  -7   4   0       17.33       20.98      3.80 o 
  -6   4   0       17.37       19.31      1.95 o 
  -5   4   0       25.46       25.65      1.74 o 
  -4   4   0      295.84      305.54      6.58 o 
  -3   4   0      142.95      138.85      3.22 o 
  -2   4   0      244.34      238.22      4.31 o 
  -1   4   0      838.44      805.56     15.15 o 
   0   4   0      188.92      193.90      3.87 o 
   1   4   0        0.00        0.76      0.75 o 
   2   4   0       18.36       17.54      1.12 o 
   3   4   0        8.98        9.42      2.24 o 
   4   4   0        0.45        2.13      2.08 o 
   5   4   0        8.27        7.73      2.17 o 
  -8   5   0        0.75       -1.56      2.60 o 
  -7   5   0       30.95       36.48      3.13 o 
  -6   5   0        1.27        0.34      0.93 o 
  -5   5   0       21.96       24.35      1.86 o 
  -4   5   0       10.70       10.57      1.22 o 
  -3   5   0      221.58      240.89      7.19 o 
  -2   5   0        2.28        4.97      1.47 o 
  -1   5   0        4.75        4.64      0.84 o 
   0   5   0        0.17        1.35      1.38 o 
   1   5   0       16.71       16.02      1.25 o 
   2   5   0        8.91       10.05      1.24 o 
   3   5   0        1.92        2.69      1.47 o 
   4   5   0        7.41       17.07      3.80 o 
  -7   6   0        2.14        3.44      1.69 o 
  -6   6   0        8.48        6.77      1.30 o 
  -5   6   0       73.19       67.89      3.00 o 
  -4   6   0       81.35       80.08      2.91 o 
  -3   6   0       29.13       26.17      1.65 o 
  -2   6   0        3.79        5.20      0.93 o 
  -1   6   0       94.40       93.78      3.24 o 
   0   6   0       19.99       23.85      2.04 o 
   1   6   0        0.95        0.41      0.93 o 
   2   6   0       11.80       15.19      2.25 o 
   3   6   0        6.36        5.76      1.88 o 
  -7   7   0        0.39        0.54      1.60 o 
  -6   7   0       32.36       21.58      2.84 o 
  -5   7   0       26.44       27.15      1.94 o 
  -4   7   0       61.41       65.32      2.70 o 
  -3   7   0        0.09        0.70      0.78 o 
  -2   7   0       10.35       10.23      2.50 o 
  -1   7   0       16.84       14.40      1.38 o 
   0   7   0        0.77        1.94      2.20 o 
   1   7   0        1.23        1.75      0.96 o 
   2   7   0        2.48        1.85      2.97 o 
  -7   8   0        0.90        2.55      2.76 o 
  -6   8   0        4.48        1.03      1.42 o 
  -5   8   0        8.37        9.53      2.03 o 
  -4   8   0        0.29        0.73      1.41 o 
  -3   8   0        4.25        3.41      1.37 o 
  -2   8   0        1.74        0.39      1.04 o 
  -1   8   0        0.01        1.95      1.04 o 
   0   8   0        0.79        0.49      0.85 o 
  -5   9   0        5.08        7.19      3.23 o 
  -4   9   0        5.26        6.88      3.13 o 
  -3   9   0        5.15        8.23      3.33 o 
  -1   9   0        6.44       12.40      3.54 o 
   1  -9   1        0.07       -2.50      2.50 o 
   2  -9   1        0.47       -2.40      2.50 o 
   3  -9   1        2.13        1.25      2.19 o 
   4  -9   1        9.46       11.57      2.50 o 
   5  -9   1       27.21       33.86      5.42 o 
  -1  -8   1        0.21        0.63      1.77 o 
   0  -8   1        5.53        6.13      1.33 o 
   1  -8   1        9.17       10.48      1.44 o 
   2  -8   1        0.37        0.72      1.43 o 
   3  -8   1       13.28       14.26      1.45 o 
   4  -8   1       19.58       15.01      1.97 o 
   5  -8   1       68.22       58.56      5.63 o 
   6  -8   1        2.47        2.29      1.73 o 
  -2  -7   1        0.55       -1.15      1.40 o 
  -1  -7   1        0.22        0.23      0.98 o 
   0  -7   1       16.82       16.85      1.56 o 
   1  -7   1       25.97       28.30      2.42 o 
   2  -7   1       12.19       17.48      1.39 o 
   3  -7   1        1.63        1.45      0.77 o 
   4  -7   1        7.28        8.38      1.31 o 
   5  -7   1        1.30       -0.17      0.78 o 
   6  -7   1       10.69       10.36      1.99 o 
   7  -7   1        3.74        5.96      2.13 o 
  -3  -6   1        0.28       -0.05      1.21 o 
  -2  -6   1        8.01        2.39      2.36 o 
  -1  -6   1        8.05        9.67      1.18 o 
   0  -6   1        8.68        7.95      1.15 o 
   1  -6   1       48.12       41.86      1.99 o 
   2  -6   1        5.73        6.68      1.01 o 
   3  -6   1       47.13       53.71      2.81 o 
   4  -6   1       36.94       39.10      2.06 o 
   5  -6   1        3.21        2.02      0.89 o 
   6  -6   1        0.04       -1.02      1.11 o 
   7  -6   1        1.04        0.03      0.93 o 
  -4  -5   1       31.82       26.12      3.16 o 
  -3  -5   1        6.66        8.45      1.80 o 
  -2  -5   1       17.05       18.51      1.99 o 
  -1  -5   1        2.72        3.24      1.59 o 
   0  -5   1       35.42       33.79      1.53 o 
   1  -5   1      316.46      315.46      6.10 o 
   2  -5   1       96.31       91.33      2.55 o 
   3  -5   1       27.44       30.17      1.56 o 
   4  -5   1        0.08        2.82      2.80 o 
   5  -5   1        6.37        9.63      2.66 o 
   6  -5   1      131.49      127.05      4.77 o 
   7  -5   1        2.96        3.86      2.29 o 
   8  -5   1        2.56        4.30      1.98 o 
  -5  -4   1       21.88       24.31      4.58 o 
  -4  -4   1        7.87        7.19      1.84 o 
  -3  -4   1        0.69       -0.55      1.88 o 
  -2  -4   1       74.43       84.57      2.70 o 
  -1  -4   1      120.77      136.48      5.78 o 
   0  -4   1       47.24       47.00      1.58 o 
   1  -4   1       33.16       33.25      1.23 o 
   2  -4   1       41.23       43.17      1.34 o 
   3  -4   1       41.81       42.47      1.71 o 
   4  -4   1      115.00      124.97      5.07 o 
   5  -4   1       66.33       67.02      2.77 o 
   6  -4   1       90.59       78.92     13.45 o 
   7  -4   1       11.05       10.63      2.15 o 
   8  -4   1        0.32        1.99      1.91 o 
  -6  -3   1        1.49        6.52      4.48 o 
  -5  -3   1        4.08        4.91      3.07 o 
  -4  -3   1        5.13        8.75      1.72 o 
  -3  -3   1       20.93       20.30      4.27 o 
  -2  -3   1      137.17      143.47      4.61 o 
  -1  -3   1      663.80      634.38     38.24 o 
   0  -3   1      118.72      122.12      2.61 o 
   1  -3   1      223.02      219.39     12.50 o 
   2  -3   1      223.50      227.22      3.72 o 
   3  -3   1     1078.50     1211.73     18.73 o 
   4  -3   1       17.35       18.29      1.73 o 
   5  -3   1       19.51       19.56      2.24 o 
   6  -3   1        0.08        0.82      2.29 o 
   7  -3   1       29.50       34.74      4.38 o 
   8  -3   1        0.02       -0.08      1.58 o 
  -6  -2   1       68.00       74.06      7.97 o 
  -5  -2   1       61.45       60.63      4.12 o 
  -4  -2   1       28.88       30.59      2.67 o 
  -3  -2   1      214.00      215.23      3.71 o 
  -2  -2   1        8.14       11.51      1.14 o 
  -1  -2   1      428.41      415.23      7.22 o 
   0  -2   1    17290.08    16149.38    280.09 o 
   1  -2   1       65.07       50.39      1.44 o 
   2  -2   1        2.83        3.50      0.65 o 
   3  -2   1       20.76       25.64      1.10 o 
   4  -2   1      207.40      195.76      4.59 o 
   5  -2   1      127.91      123.53      5.19 o 
   6  -2   1       98.78       92.95      5.78 o 
   7  -2   1        7.63        8.52      3.54 o 
  -7  -1   1        0.23        0.84      1.70 o 
  -6  -1   1        5.85        9.43      2.18 o 
  -5  -1   1      112.44      117.95      5.62 o 
  -4  -1   1       23.42       24.91      2.87 o 
  -3  -1   1       39.87       41.14      0.77 o 
  -2  -1   1      625.16      632.01      6.93 o 
  -1  -1   1     6706.37     6551.49     57.68 o 
   0  -1   1       21.51       29.72      0.44 o 
   1  -1   1     2355.61     2166.79     23.39 o 
   2  -1   1        6.94        4.61      0.45 o 
   3  -1   1      527.52      545.11     12.07 o 
   4  -1   1        5.53        5.58      1.36 o 
   5  -1   1       48.23       47.66      3.20 o 
   6  -1   1       64.81       59.37      4.08 o 
   7  -1   1        3.60        0.43      1.88 o 
  -7   0   1        0.49       -0.01      1.35 o 
  -6   0   1        7.03       10.11      3.18 o 
  -5   0   1      263.58      267.23      9.90 o 
  -4   0   1        1.39        2.64      2.92 o 
  -3   0   1       57.94       51.88      1.57 o 
  -2   0   1       38.75       49.36      3.38 o 
  -1   0   1     1071.01     1076.47     11.52 o 
   1   0   1      929.20      910.69     24.05 o 
   2   0   1       13.52        9.18      0.30 o 
   3   0   1      216.11      243.57      6.10 o 
   4   0   1        4.67        5.36      1.33 o 
   5   0   1       23.02       21.92      3.18 o 
   6   0   1        1.37        4.29      1.82 o 
   7   0   1        2.75        2.99      1.88 o 
  -7   1   1        0.67       -1.63      1.63 o 
  -6   1   1       23.38       22.77      2.64 o 
  -5   1   1       25.43       22.85      2.92 o 
  -4   1   1       43.76       41.52      1.56 o 
  -3   1   1      871.69      863.47     11.56 o 
  -2   1   1       28.63       18.09      0.92 o 
  -1   1   1        0.06        0.53      0.35 o 
   0   1   1       67.06       59.73      1.32 o 
   1   1   1     5064.57     5131.91     34.50 o 
   2   1   1      360.94      354.39      8.86 o 
   3   1   1      419.06      481.99     18.96 o 
   4   1   1      307.78      312.61     10.13 o 
   5   1   1       59.92       60.26      3.88 o 
   6   1   1        0.20        2.55      1.88 o 
   7   1   1        3.84        2.81      2.10 o 
  -8   2   1        0.95        3.68      4.38 o 
  -7   2   1       30.40       37.56      9.38 o 
  -6   2   1        4.09       11.42      3.49 o 
  -5   2   1       55.78       50.55      2.48 o 
  -4   2   1       43.73       36.54      1.83 o 
  -3   2   1       91.17       98.65      2.15 o 
  -2   2   1      505.50      532.63      6.82 o 
  -1   2   1     1252.53     1235.96     11.68 o 
   0   2   1    15290.96    13865.76    241.95 o 
   1   2   1       21.73       17.20      0.63 o 
   2   2   1      444.74      438.70      9.74 o 
   3   2   1        2.75       -0.03      0.84 o 
   4   2   1        1.51        5.34      1.56 o 
   5   2   1       17.42       13.34      2.34 o 
   6   2   1        0.77       -0.12      1.88 o 
  -8   3   1        6.11       14.34      5.16 o 
  -7   3   1       30.45       42.62      5.94 o 
  -6   3   1        1.19        0.38      1.05 o 
  -5   3   1       16.46       23.34      4.01 o 
  -4   3   1        0.70        0.46      0.84 o 
  -3   3   1      245.88      268.99      5.87 o 
  -2   3   1      188.20      183.00      3.04 o 
  -1   3   1        8.75        6.08      1.11 o 
   0   3   1        7.86        5.78      0.52 o 
   1   3   1      439.98      430.84      8.99 o 
   2   3   1       18.42       19.35      1.01 o 
   3   3   1       56.19       58.53      7.35 o 
   4   3   1        2.76        2.88      1.50 o 
   5   3   1      106.86      113.98      8.08 o 
   6   3   1       16.74       13.45      2.83 o 
  -8   4   1        3.62        3.96      1.95 o 
  -7   4   1        0.92       -0.97      1.62 o 
  -6   4   1        0.77        0.00      0.69 o 
  -5   4   1      105.38       96.47      3.51 o 
  -4   4   1       58.78       50.64      2.90 o 
  -3   4   1        0.03       -0.03      0.54 o 
  -2   4   1      137.69      137.89      3.08 o 
  -1   4   1       13.12       14.15      0.76 o 
   0   4   1       19.18       20.99      1.02 o 
   1   4   1        1.39        5.10      2.18 o 
   2   4   1       16.50       17.42      1.24 o 
   3   4   1        0.80        1.42      1.17 o 
   4   4   1        2.79        7.18      1.80 o 
   5   4   1        0.23        1.52      1.82 o 
  -8   5   1        3.33        3.96      3.02 o 
  -7   5   1        0.40        0.10      1.20 o 
  -6   5   1       15.30       13.85      1.47 o 
  -5   5   1       46.52       50.48      2.53 o 
  -4   5   1       49.43       53.48      2.22 o 
  -3   5   1       92.41       88.05      3.51 o 
  -2   5   1      404.91      443.87      8.10 o 
  -1   5   1      382.98      383.25      7.29 o 
   0   5   1       47.83       53.85      1.94 o 
   1   5   1        0.00        2.88      1.22 o 
   2   5   1        4.08        6.78      1.09 o 
   3   5   1        1.27        2.31      1.82 o 
   4   5   1       10.74        5.52      3.54 o 
  -8   6   1        8.14        8.75      3.65 o 
  -7   6   1        7.36        5.27      1.70 o 
  -6   6   1        4.09        2.97      1.22 o 
  -5   6   1       36.00       37.97      2.25 o 
  -4   6   1        0.05        0.16      0.88 o 
  -3   6   1       63.71       58.23      2.23 o 
  -2   6   1      144.63      147.13      5.23 o 
  -1   6   1       10.92       14.86      1.21 o 
   0   6   1        0.85       -0.33      1.12 o 
   1   6   1        0.28        0.53      0.76 o 
   2   6   1        7.27        6.75      1.67 o 
   3   6   1       24.51       23.30      2.94 o 
  -7   7   1        1.33        6.14      4.48 o 
  -6   7   1       36.76       30.54      3.27 o 
  -5   7   1       69.13       70.22      4.48 o 
  -4   7   1        3.41        7.80      1.82 o 
  -3   7   1       28.28       25.33      1.65 o 
  -2   7   1        0.22        0.63      0.70 o 
  -1   7   1        2.93        5.78      1.19 o 
   0   7   1        1.78        2.85      2.08 o 
   1   7   1        0.12        1.71      1.14 o 
   2   7   1        0.81        1.61      3.02 o 
  -7   8   1        0.65       -1.42      1.76 o 
  -6   8   1        1.98        2.79      1.72 o 
  -5   8   1        0.02       -1.66      1.66 o 
  -4   8   1        9.56       14.43      3.70 o 
  -3   8   1       13.78       15.63      2.92 o 
  -2   8   1        6.42        4.06      4.01 o 
  -1   8   1        2.93        4.51      1.14 o 
   0   8   1        2.02        1.68      1.21 o 
   1   8   1        0.33        1.67      1.88 o 
  -5   9   1        0.83        0.52      2.29 o 
  -4   9   1       19.81       23.76      4.38 o 
  -3   9   1        0.87       -0.83      2.29 o 
  -1   9   1        0.01        1.25      2.40 o 
   1  -9   2       16.15       15.84      3.86 o 
   2  -9   2        0.52        0.00      1.77 o 
   3  -9   2        0.01       -2.40      2.40 o 
   4  -9   2        5.02       -0.42      2.08 o 
   5  -9   2        2.96        0.94      1.67 o 
  -1  -8   2        2.19        2.60      2.19 o 
   0  -8   2        1.92        1.15      1.25 o 
   1  -8   2        5.85        5.04      1.43 o 
   2  -8   2        0.01       -0.24      0.84 o 
   3  -8   2        0.08        1.03      0.89 o 
   4  -8   2        3.36        5.39      1.26 o 
   5  -8   2        0.37       -0.49      1.12 o 
   6  -8   2       11.79       11.88      2.92 o 
  -2  -7   2        0.01       -0.72      1.29 o 
  -1  -7   2        0.41        0.97      0.97 o 
   0  -7   2       14.65       11.43      1.49 o 
   1  -7   2       28.66       26.78      2.41 o 
   2  -7   2       13.36       14.13      1.78 o 
   3  -7   2        3.19        4.65      1.12 o 
   4  -7   2        2.84        3.78      1.01 o 
   5  -7   2       66.68       65.40      3.37 o 
   6  -7   2        0.04        2.07      1.16 o 
   7  -7   2        1.52        1.82      1.62 o 
  -3  -6   2        2.30       -0.34      1.29 o 
  -2  -6   2        0.07        3.15      1.63 o 
  -1  -6   2        6.15        7.13      1.12 o 
   0  -6   2      187.91      186.37      5.29 o 
   1  -6   2        7.95       14.83      2.88 o 
   2  -6   2       38.59       33.95      2.39 o 
   3  -6   2        1.79       -0.35      0.73 o 
   4  -6   2        4.04        5.52      1.11 o 
   5  -6   2      166.32      168.47      5.21 o 
   6  -6   2        0.05        2.47      2.13 o 
   7  -6   2       17.07       15.25      1.91 o 
  -4  -5   2        3.93        2.73      1.88 o 
  -3  -5   2       22.49       21.57      4.17 o 
  -2  -5   2        0.82       -0.27      2.45 o 
  -1  -5   2       88.07       89.58      3.11 o 
   0  -5   2       44.21       35.20      2.77 o 
   1  -5   2       67.09       69.31      8.57 o 
   2  -5   2        4.25       12.01      2.59 o 
   3  -5   2       69.77       73.38      2.44 o 
   4  -5   2       40.94       44.52      2.98 o 
   5  -5   2      103.44       99.95      3.68 o 
   6  -5   2       39.92       30.62      2.20 o 
   7  -5   2       10.72       17.98      2.97 o 
   8  -5   2        0.10       -0.26      2.29 o 
  -5  -4   2        8.25        6.89      2.18 o 
  -4  -4   2        0.96        2.37      1.47 o 
  -3  -4   2       74.79       69.29      3.72 o 
  -2  -4   2        9.98        7.15      0.88 o 
  -1  -4   2       12.97       12.34      1.03 o 
   0  -4   2     1033.96     1001.69     15.80 o 
   1  -4   2       39.79       39.01      2.24 o 
   2  -4   2      357.29      399.69     22.40 o 
   3  -4   2       40.07       37.29      3.12 o 
   4  -4   2        0.05        2.05      0.82 o 
   5  -4   2      116.75      122.30      5.27 o 
   6  -4   2       20.15       25.05      2.65 o 
   7  -4   2        8.65       12.14      3.18 o 
   8  -4   2        0.01       -0.61      1.53 o 
  -6  -3   2        0.95        1.76      1.73 o 
  -5  -3   2        1.05        0.79      1.33 o 
  -4  -3   2        4.70        4.83      1.67 o 
  -3  -3   2       95.50       94.30      4.91 o 
  -2  -3   2      396.04      413.52      8.56 o 
  -1  -3   2      451.85      472.91      7.53 o 
   0  -3   2      264.02      238.52      4.75 o 
   1  -3   2     1042.15     1002.86     16.14 o 
   2  -3   2       71.78       75.43      4.32 o 
   3  -3   2      235.78      250.68      4.73 o 
   4  -3   2        1.25        1.72      0.70 o 
   5  -3   2        1.04        4.93      0.94 o 
   6  -3   2      115.64      110.44      5.39 o 
   7  -3   2        2.45        6.15      4.43 o 
   8  -3   2        0.63        1.61      1.82 o 
  -6  -2   2       88.53       86.93      5.67 o 
  -5  -2   2      101.59      115.47      5.95 o 
  -4  -2   2        2.81        2.05      1.30 o 
  -3  -2   2       11.68        9.62      1.73 o 
  -2  -2   2       26.48       24.06      0.89 o 
  -1  -2   2       87.64       89.22      2.12 o 
   0  -2   2     8712.04     8774.63     83.99 o 
   1  -2   2      803.31      795.37     18.64 o 
   2  -2   2      341.06      370.35      5.24 o 
   3  -2   2      245.97      277.32      5.83 o 
   4  -2   2      440.97      512.29      9.10 o 
   5  -2   2        8.35        7.81      1.84 o 
   6  -2   2       32.65       31.20      2.92 o 
   7  -2   2       13.04       11.64      2.61 o 
  -7  -1   2       23.42       22.04      3.33 o 
  -6  -1   2        9.98        9.77      2.22 o 
  -5  -1   2       20.58       18.51      2.39 o 
  -4  -1   2        0.00        0.26      0.95 o 
  -3  -1   2       59.31       67.09      2.26 o 
  -2  -1   2      108.29      102.22      1.74 o 
  -1  -1   2     4171.85     4039.77     50.23 o 
   0  -1   2       35.76       39.52      0.81 o 
   1  -1   2      851.55      818.34     21.97 o 
   2  -1   2     1201.80     1222.01     13.73 o 
   3  -1   2     2042.85     2117.25     25.55 o 
   4  -1   2      459.14      423.67      8.18 o 
   5  -1   2      210.29      231.00      8.53 o 
   6  -1   2        5.10        5.34      2.60 o 
   7  -1   2        0.01        2.34      1.80 o 
  -7   0   2        3.26        0.82      2.92 o 
  -6   0   2       78.47       77.47      4.80 o 
  -5   0   2      175.23      175.19      7.09 o 
  -4   0   2        0.53        0.00      0.71 o 
  -3   0   2       58.06       56.51      2.44 o 
  -2   0   2      181.46      180.38     11.89 o 
  -1   0   2     1382.86     1443.23     12.44 o 
   1   0   2       65.82       68.70      1.53 o 
   2   0   2      671.81      747.99     12.32 o 
   3   0   2        2.68        0.61      0.67 o 
   4   0   2      162.00      179.83      6.23 o 
   5   0   2       96.00      101.32      5.10 o 
   6   0   2       14.62       14.09      2.10 o 
   7   0   2        4.91        3.30      1.95 o 
  -7   1   2        8.42       12.40      2.38 o 
  -6   1   2       13.58        9.05      2.60 o 
  -5   1   2        1.31        2.73      1.40 o 
  -4   1   2       11.57       11.11      1.05 o 
  -3   1   2      212.64      207.64      3.75 o 
  -2   1   2      396.35      413.75      6.66 o 
  -1   1   2    14005.93    10983.93    161.82 o 
   0   1   2       75.73       56.77      3.08 o 
   1   1   2     2088.62     1963.10     27.77 o 
   2   1   2      211.45      217.35      4.79 o 
   3   1   2      360.15      387.20     10.09 o 
   4   1   2       70.14       68.40      3.86 o 
   5   1   2       77.69       77.89      4.71 o 
   6   1   2        2.92        2.53      1.78 o 
   7   1   2        3.06        0.51      1.78 o 
  -8   2   2       24.18       18.90      3.10 o 
  -7   2   2        2.53        6.00      1.93 o 
  -6   2   2        5.58        7.54      1.67 o 
  -5   2   2        6.20        4.19      1.49 o 
  -4   2   2       55.30       47.60      3.07 o 
  -3   2   2        6.75        9.46      0.68 o 
  -2   2   2       55.34       70.09      1.73 o 
  -1   2   2      107.19      109.71      3.04 o 
   0   2   2     6356.67     6058.57     78.26 o 
   1   2   2        0.24        0.12      0.32 o 
   2   2   2      208.87      203.80      3.93 o 
   3   2   2       54.48       57.93      2.90 o 
   4   2   2       34.82       41.51      4.85 o 
   5   2   2        4.50        7.92      1.97 o 
   6   2   2        0.11       -0.34      3.07 o 
  -8   3   2        1.26        7.15      4.90 o 
  -7   3   2        2.63        6.82      1.83 o 
  -6   3   2       10.92       13.41      1.32 o 
  -5   3   2        0.87        5.52      3.51 o 
  -4   3   2       45.69       43.38      2.36 o 
  -3   3   2        0.05        0.77      0.50 o 
  -2   3   2      414.98      425.26      9.12 o 
  -1   3   2      113.21      105.01      1.71 o 
   0   3   2      547.62      511.00     31.75 o 
   1   3   2     1774.78     1778.44     33.24 o 
   2   3   2       17.01       19.46      1.03 o 
   3   3   2        0.00        2.82      1.32 o 
   4   3   2       39.24       41.22      3.20 o 
   5   3   2        4.43        3.41      1.80 o 
  -8   4   2        1.16        7.99      4.48 o 
  -7   4   2       12.35       13.67      2.10 o 
  -6   4   2       14.24       12.27      2.05 o 
  -5   4   2      121.97      118.84      3.99 o 
  -4   4   2        7.80       11.59      2.61 o 
  -3   4   2      972.81     1042.38     16.71 o 
  -2   4   2       41.24       41.87      1.67 o 
  -1   4   2       20.31       13.11      0.79 o 
   0   4   2      482.61      516.29     13.95 o 
   1   4   2       13.20       20.46      3.15 o 
   2   4   2      139.86      127.18      3.51 o 
   3   4   2        1.69        0.33      1.05 o 
   4   4   2        0.79        2.08      1.88 o 
   5   4   2        1.37        0.37      1.51 o 
  -8   5   2       12.57       15.21      5.11 o 
  -7   5   2       16.26       16.77      1.63 o 
  -6   5   2       15.80       11.49      1.79 o 
  -5   5   2      134.65      138.43      4.32 o 
  -4   5   2       21.57       21.48      2.63 o 
  -3   5   2       11.87       12.38      1.28 o 
  -2   5   2       68.71       72.56      2.10 o 
  -1   5   2      117.44      125.30      3.00 o 
   0   5   2        3.12        3.93      0.89 o 
   1   5   2       40.10       37.95      2.29 o 
   2   5   2       30.81       22.71      1.48 o 
   3   5   2        0.09        2.55      1.45 o 
   4   5   2        1.47        0.99      1.53 o 
  -8   6   2        3.71        1.77      2.81 o 
  -7   6   2        1.20       -0.08      1.27 o 
  -6   6   2        9.68        9.98      1.37 o 
  -5   6   2       45.14       50.61      2.48 o 
  -4   6   2       35.62       36.68      2.00 o 
  -3   6   2        3.63        5.74      1.20 o 
  -2   6   2       49.50       44.83      2.06 o 
  -1   6   2        7.63        5.88      0.97 o 
   0   6   2        1.63        0.88      0.67 o 
   1   6   2        0.86       -0.01      1.16 o 
   2   6   2        1.71       -1.09      1.25 o 
   3   6   2        0.58        2.67      1.82 o 
  -7   7   2        1.09        0.04      2.03 o 
  -6   7   2        1.46       -0.63      1.32 o 
  -5   7   2        7.19       10.07      1.93 o 
  -4   7   2        8.12        9.81      1.73 o 
  -3   7   2        2.25        3.96      1.33 o 
  -2   7   2       56.46       50.87      2.38 o 
  -1   7   2       62.39       68.23      2.92 o 
   0   7   2        0.00        0.36      0.81 o 
   1   7   2        0.39        2.80      2.80 o 
   2   7   2        0.98        1.17      1.47 o 
  -7   8   2        1.07        3.80      1.92 o 
  -6   8   2        7.74        7.99      3.39 o 
  -5   8   2       24.62       24.95      2.70 o 
  -4   8   2       20.70       22.19      3.23 o 
  -3   8   2        0.87        4.28      3.07 o 
  -2   8   2       18.84       17.97      2.17 o 
  -1   8   2        0.11        0.57      1.15 o 
   0   8   2        1.30        3.21      1.50 o 
   1   8   2        5.13        4.17      2.50 o 
  -5   9   2        1.39        0.15      1.45 o 
  -4   9   2        1.00        5.29      5.11 o 
  -3   9   2        1.25        0.18      2.40 o 
  -2   9   2        1.94        4.20      1.99 o 
  -1   9   2        0.09       -1.15      2.29 o 
   1  -9   3        0.85        1.15      2.29 o 
   2  -9   3        1.40       -1.88      2.29 o 
   3  -9   3        0.16       -2.50      2.50 o 
   4  -9   3        2.01        1.56      2.29 o 
   5  -9   3        1.97        5.31      2.92 o 
  -1  -8   3       13.58       10.21      3.02 o 
   0  -8   3       16.85       10.93      2.20 o 
   1  -8   3        1.69        0.33      3.02 o 
   2  -8   3        0.32       -0.31      1.25 o 
   3  -8   3       36.59       39.00      3.05 o 
   4  -8   3       11.31       10.34      1.55 o 
   5  -8   3        7.58        7.69      1.62 o 
  -2  -7   3        0.45        3.38      2.24 o 
  -1  -7   3        0.37       -0.58      0.87 o 
   0  -7   3       70.30       65.80      3.84 o 
   1  -7   3       36.04       35.29      2.64 o 
   2  -7   3        5.07        8.66      2.97 o 
   3  -7   3       16.39       18.51      1.43 o 
   4  -7   3       15.95       16.58      1.82 o 
   5  -7   3        0.86        1.76      1.59 o 
   6  -7   3       23.35       22.61      2.50 o 
   7  -7   3        0.74        5.52      5.11 o 
  -3  -6   3        0.01       -0.31      1.35 o 
  -2  -6   3        0.43        0.26      0.79 o 
  -1  -6   3        0.90        1.47      0.89 o 
   0  -6   3       78.66       73.88      2.73 o 
   1  -6   3        5.39        8.56      1.45 o 
   2  -6   3        0.67        1.41      1.46 o 
   3  -6   3       18.90       22.58      1.52 o 
   4  -6   3        4.53        5.84      1.09 o 
   5  -6   3      127.15      109.46      9.49 o 
   6  -6   3       49.72       48.14      4.52 o 
   7  -6   3        0.03        0.25      1.05 o 
  -4  -5   3        0.26        1.10      1.77 o 
  -3  -5   3       66.88       67.62      9.59 o 
  -2  -5   3        0.75        1.23      0.70 o 
  -1  -5   3       26.46       26.32      1.55 o 
   0  -5   3       28.83       25.88      1.94 o 
   1  -5   3      119.49      132.73      7.29 o 
   2  -5   3      109.27      120.49      9.74 o 
   3  -5   3       76.55       78.54      2.59 o 
   4  -5   3       17.42       19.17      1.61 o 
   5  -5   3       10.99       10.80      1.52 o 
   6  -5   3        3.79        8.19      2.72 o 
   7  -5   3        5.47        2.45      2.40 o 
   8  -5   3        5.82        5.83      3.80 o 
  -5  -4   3       17.55       15.32      2.68 o 
  -4  -4   3        3.42        5.72      4.06 o 
  -3  -4   3       18.46       17.58      2.06 o 
  -2  -4   3        2.80        4.53      1.25 o 
  -1  -4   3      195.16      194.88      7.82 o 
   0  -4   3     3897.86     3656.55     82.63 o 
   1  -4   3       63.47       66.21      1.54 o 
   2  -4   3      154.19      153.88      4.05 o 
   3  -4   3      380.68      374.08      9.36 o 
   4  -4   3       40.21       40.68      2.91 o 
   5  -4   3      174.96      157.76      4.78 o 
   6  -4   3        0.02       -0.52      1.35 o 
   7  -4   3        9.79        7.42      2.05 o 
   8  -4   3        1.10       -0.11      1.45 o 
  -6  -3   3        3.93        5.90      4.17 o 
  -5  -3   3       11.32       17.50      5.94 o 
  -4  -3   3       15.44       14.65      2.34 o 
  -3  -3   3      109.57      118.66      3.23 o 
  -2  -3   3       14.24       19.99      1.15 o 
  -1  -3   3      309.63      312.47     10.52 o 
   0  -3   3        1.85        4.71      0.79 o 
   1  -3   3      217.13      215.15      3.96 o 
   2  -3   3      402.85      423.65     31.42 o 
   3  -3   3      112.98      136.88      3.21 o 
   4  -3   3       22.85       26.98      1.42 o 
   5  -3   3      384.14      386.69      8.76 o 
   6  -3   3        5.70        3.94      3.96 o 
   7  -3   3        0.90        3.02      1.78 o 
   8  -3   3        0.51        2.37      1.94 o 
  -6  -2   3        4.61       11.10      4.69 o 
  -5  -2   3       57.26       62.96      4.11 o 
  -4  -2   3        7.63       12.13      3.18 o 
  -3  -2   3      121.92      120.96      2.62 o 
  -2  -2   3        1.13        3.03      0.48 o 
  -1  -2   3     2419.89     2371.59     57.88 o 
   0  -2   3        0.85        2.64      0.74 o 
   1  -2   3      273.40      274.88      3.68 o 
   2  -2   3     3160.84     3002.91     35.90 o 
   3  -2   3      160.95      168.30      5.70 o 
   4  -2   3        2.13        6.43      0.80 o 
   5  -2   3      161.84      150.10      3.75 o 
   6  -2   3        0.76        1.02      2.60 o 
   7  -2   3       17.85       16.28      2.62 o 
  -7  -1   3       34.34       34.40      5.78 o 
  -6  -1   3        1.83        1.20      2.34 o 
  -5  -1   3       73.86       89.78      4.81 o 
  -4  -1   3       55.85       54.96      3.16 o 
  -3  -1   3      466.76      453.77      8.53 o 
  -2  -1   3     1542.21     1521.45     18.38 o 
  -1  -1   3     6338.25     5790.74     71.14 o 
   0  -1   3      388.01      320.35      3.04 o 
   1  -1   3       79.35       68.02      2.78 o 
   2  -1   3      546.54      528.93      6.60 o 
   3  -1   3       12.41       14.28      1.18 o 
   4  -1   3      134.42      120.68      6.23 o 
   5  -1   3        1.16        3.94      3.96 o 
   6  -1   3       21.84       21.68      2.60 o 
   7  -1   3        0.32       -1.78      1.78 o 
  -7   0   3        0.90       -0.76      1.60 o 
  -6   0   3      111.72      109.68      5.90 o 
  -5   0   3       16.54       21.25      2.92 o 
  -4   0   3        1.26        0.99      0.45 o 
  -3   0   3       50.58       54.70      1.44 o 
  -2   0   3       30.72       37.38      4.64 o 
  -1   0   3     1066.50      975.82     41.61 o 
   1   0   3     1032.06      899.88     16.75 o 
   2   0   3      564.91      513.26     20.34 o 
   3   0   3      497.82      487.26     16.26 o 
   4   0   3        4.46        9.26      1.82 o 
   5   0   3        8.04        8.85      1.83 o 
   6   0   3       21.97       23.84      2.97 o 
   7   0   3       13.62       16.00      3.59 o 
  -7   1   3        7.64       10.79      2.28 o 
  -6   1   3        8.22        9.04      2.08 o 
  -5   1   3      193.73      198.64      4.88 o 
  -4   1   3       15.94       17.74      1.87 o 
  -3   1   3      257.96      262.79      5.84 o 
  -2   1   3       92.34      128.48      1.98 o 
  -1   1   3     1339.78     1278.57      7.06 o 
   0   1   3     2673.57     2344.36     46.80 o 
   1   1   3        2.26        3.71      0.38 o 
   2   1   3      173.21      154.57      1.69 o 
   3   1   3       31.23       36.35      2.13 o 
   4   1   3      157.31      163.61      6.41 o 
   5   1   3       55.31       58.13      4.08 o 
   6   1   3       19.33       19.31      3.49 o 
  -8   2   3       10.77       10.11      2.57 o 
  -7   2   3        0.30       -1.00      1.35 o 
  -6   2   3       11.99       10.01      2.92 o 
  -5   2   3      409.57      389.18      8.66 o 
  -4   2   3        2.30        3.76      1.42 o 
  -3   2   3     1170.19     1218.93     17.30 o 
  -2   2   3       38.29       39.52      0.96 o 
  -1   2   3      278.63      259.35      3.44 o 
   0   2   3      887.55      835.60     15.79 o 
   1   2   3      797.37      861.14     13.59 o 
   2   2   3       16.96       17.18      0.86 o 
   3   2   3       60.76       67.16      7.66 o 
   4   2   3        0.01       -1.35      1.35 o 
   5   2   3       12.49       14.29      2.30 o 
   6   2   3       11.54       11.01      3.33 o 
  -8   3   3       49.34       58.15      4.53 o 
  -7   3   3        5.43        7.49      1.88 o 
  -6   3   3       14.51       12.19      2.31 o 
  -5   3   3      309.63      288.19      6.56 o 
  -4   3   3       44.51       46.52      1.82 o 
  -3   3   3        4.12        3.97      0.62 o 
  -2   3   3        5.97        5.94      0.88 o 
  -1   3   3       41.19       46.65      1.00 o 
   0   3   3       41.39       32.99      1.44 o 
   1   3   3      915.07      866.60     13.28 o 
   2   3   3        1.66        5.74      0.72 o 
   3   3   3       13.38       22.28      3.80 o 
   4   3   3        3.76        0.50      1.25 o 
   5   3   3       27.02       31.06      3.38 o 
  -8   4   3       59.83       67.10      7.81 o 
  -7   4   3        0.11       -0.82      1.20 o 
  -6   4   3        8.68        7.75      1.13 o 
  -5   4   3       36.50       31.42      1.73 o 
  -4   4   3       44.09       43.94      1.78 o 
  -3   4   3       29.55       38.43      2.41 o 
  -2   4   3        4.44        6.15      0.91 o 
  -1   4   3      117.14      109.39      2.30 o 
   0   4   3      436.72      406.08      7.19 o 
   1   4   3       13.80       16.92      1.12 o 
   2   4   3      238.99      234.95      5.66 o 
   3   4   3        6.73        4.72      2.45 o 
   4   4   3        7.74       10.06      2.10 o 
   5   4   3        9.05        8.43      3.39 o 
  -8   5   3        0.05        0.00      2.08 o 
  -7   5   3        7.20        7.79      1.49 o 
  -6   5   3       64.11       55.28      2.76 o 
  -5   5   3      249.34      256.61      6.76 o 
  -4   5   3        8.36        8.10      1.07 o 
  -3   5   3       97.34       96.21      2.69 o 
  -2   5   3       61.06       61.66      2.44 o 
  -1   5   3      126.17      134.54      3.46 o 
   0   5   3       19.79       19.76      1.24 o 
   1   5   3      107.94      103.82      3.44 o 
   2   5   3        0.51        2.10      1.58 o 
   3   5   3        2.95        4.28      1.67 o 
   4   5   3        2.34        4.83      4.22 o 
  -8   6   3        0.77       -2.19      2.92 o 
  -7   6   3        7.37        8.42      2.24 o 
  -6   6   3       10.87       14.20      5.11 o 
  -5   6   3       51.92       51.65      3.41 o 
  -4   6   3       43.69       44.90      3.07 o 
  -3   6   3      163.55      167.70      4.37 o 
  -2   6   3        6.22        7.50      0.98 o 
  -1   6   3        9.84       12.31      1.09 o 
   0   6   3        0.80        2.58      1.59 o 
   1   6   3        7.19        4.60      1.12 o 
   2   6   3       25.18       20.41      2.39 o 
   3   6   3        2.61        4.98      2.87 o 
  -7   7   3        2.46        4.92      2.02 o 
  -6   7   3        0.16       -0.06      1.25 o 
  -5   7   3        2.57        0.87      1.35 o 
  -4   7   3        0.05       -0.15      1.02 o 
  -3   7   3       17.37       15.13      2.29 o 
  -2   7   3        0.02        0.62      1.01 o 
  -1   7   3       27.21       26.53      1.77 o 
   0   7   3        0.00        4.21      1.73 o 
   1   7   3        0.03       -0.69      0.82 o 
   2   7   3       27.86       30.44      3.05 o 
  -6   8   3        8.27       10.84      2.39 o 
  -5   8   3        0.11        4.00      1.68 o 
  -4   8   3        0.19        3.24      1.67 o 
  -3   8   3        1.83        2.87      2.40 o 
  -2   8   3        4.04       10.14      2.00 o 
  -1   8   3       12.09       13.51      2.50 o 
   0   8   3        0.56        0.67      1.25 o 
   1   8   3        0.11        0.42      2.40 o 
  -5   9   3        0.87        2.58      1.88 o 
  -4   9   3        1.45        1.44      1.50 o 
  -3   9   3        2.80        0.34      1.35 o 
  -2   9   3        0.03       -1.24      1.48 o 
  -1   9   3        1.63       -1.77      2.40 o 
   1  -9   4       14.69       11.15      3.33 o 
   2  -9   4        0.41        4.58      3.23 o 
   3  -9   4        8.15        3.13      2.60 o 
   5  -9   4        1.69       -0.10      2.08 o 
  -1  -8   4        7.52        2.92      2.40 o 
   0  -8   4        2.78        4.24      3.91 o 
   1  -8   4        9.12       12.35      2.24 o 
   2  -8   4        0.12        1.74      1.42 o 
   3  -8   4        0.41        2.17      1.47 o 
   4  -8   4        0.76        1.25      1.47 o 
   5  -8   4        0.02        1.00      2.08 o 
   6  -8   4       15.74       18.65      3.86 o 
  -2  -7   4        0.40        1.15      1.88 o 
  -1  -7   4       19.49       14.69      1.66 o 
   0  -7   4       12.31       13.15      1.55 o 
   1  -7   4       14.09       16.41      1.45 o 
   2  -7   4        2.19        2.40      0.83 o 
   3  -7   4       23.70       31.04      2.73 o 
   4  -7   4        3.82        7.29      1.14 o 
   5  -7   4        7.63        7.17      1.42 o 
   6  -7   4        2.48        4.06      1.35 o 
   7  -7   4       10.86       13.50      2.64 o 
  -3  -6   4        0.84        1.43      1.44 o 
  -2  -6   4        0.13       -0.54      1.08 o 
  -1  -6   4       92.46       92.27      3.48 o 
   0  -6   4      485.49      457.44     17.92 o 
   1  -6   4        7.64       10.55      1.15 o 
   2  -6   4        6.78        7.19      2.14 o 
   3  -6   4        9.96       11.41      1.73 o 
   4  -6   4       21.06       19.34      1.65 o 
   5  -6   4       26.93       27.76      2.69 o 
   6  -6   4        0.96        0.78      1.34 o 
   7  -6   4        2.90        1.60      1.77 o 
  -4  -5   4       15.53       17.12      5.68 o 
  -3  -5   4        1.51        4.64      5.05 o 
  -2  -5   4       23.62       25.17      1.62 o 
  -1  -5   4       15.57       17.19      1.35 o 
   0  -5   4       80.53       84.40      3.46 o 
   1  -5   4       59.08       63.38      1.86 o 
   2  -5   4      255.62      251.11      5.03 o 
   3  -5   4       76.32       79.64      4.43 o 
   4  -5   4        1.48        3.61      1.00 o 
   5  -5   4       62.15       67.00      3.15 o 
   6  -5   4       71.12       71.42      4.35 o 
   7  -5   4        3.33        1.72      1.80 o 
  -5  -4   4        0.02       -0.35      1.36 o 
  -4  -4   4        8.20        8.54      1.84 o 
  -3  -4   4        0.03        1.16      0.70 o 
  -2  -4   4        0.01        1.33      0.96 o 
  -1  -4   4      282.63      285.69      5.88 o 
   0  -4   4       20.91       27.34      2.00 o 
   1  -4   4       73.29       64.04      2.37 o 
   2  -4   4      155.17      150.07      3.91 o 
   3  -4   4       12.26        7.89      0.93 o 
   4  -4   4        0.36        0.29      0.83 o 
   5  -4   4      308.71      289.40      7.33 o 
   6  -4   4       22.54       17.70      2.43 o 
   7  -4   4        0.60        1.40      1.54 o 
   8  -4   4        0.51        1.58      2.06 o 
  -6  -3   4        6.02        0.83      1.68 o 
  -5  -3   4        2.57        3.36      1.73 o 
  -4  -3   4       22.67       24.69      3.91 o 
  -3  -3   4      150.42      155.91      4.46 o 
  -2  -3   4       74.16       71.28      3.86 o 
  -1  -3   4      967.39      958.83     14.29 o 
   0  -3   4       58.79       52.50      1.67 o 
   1  -3   4        5.24        4.80      0.57 o 
   2  -3   4      151.58      138.58      3.91 o 
   3  -3   4      814.05      933.50     15.13 o 
   4  -3   4      240.44      264.35      5.94 o 
   5  -3   4       24.35       26.65      2.23 o 
   6  -3   4       14.06       11.78      2.25 o 
   7  -3   4        0.96        1.49      1.98 o 
  -6  -2   4        2.63        5.06      1.95 o 
  -5  -2   4        0.15        1.33      2.71 o 
  -4  -2   4        4.95        4.13      1.77 o 
  -3  -2   4      196.92      201.25      3.99 o 
  -2  -2   4        0.25        0.75      0.47 o 
  -1  -2   4       44.09       47.18      1.23 o 
   0  -2   4     1836.03     1816.15     16.82 o 
   1  -2   4     1096.89     1037.62     10.25 o 
   2  -2   4       90.23       94.83      2.47 o 
   3  -2   4       45.15       57.61      1.58 o 
   4  -2   4      100.18      107.88      2.80 o 
   5  -2   4       92.87       83.76      5.11 o 
   6  -2   4       16.19       14.53      2.30 o 
   7  -2   4        4.95        4.59      1.90 o 
  -7  -1   4        0.26        0.89      1.65 o 
  -6  -1   4        6.94       10.16      2.18 o 
  -5  -1   4       12.11       14.30      2.34 o 
  -4  -1   4        2.91        2.95      1.04 o 
  -3  -1   4       71.89       81.55      1.90 o 
  -2  -1   4      197.46      205.68      4.38 o 
  -1  -1   4       31.14       35.27      1.17 o 
   0  -1   4      931.53      931.52      5.22 o 
   1  -1   4      380.65      331.00     22.16 o 
   2  -1   4       10.76       19.63      0.72 o 
   3  -1   4      849.34      978.92     13.39 o 
   4  -1   4       99.15       80.70      6.05 o 
   5  -1   4      117.76      120.79      5.63 o 
   6  -1   4       12.85        8.81      2.05 o 
   7  -1   4        8.70        4.67      2.08 o 
  -7   0   4        0.88        1.48      1.70 o 
  -6   0   4       70.12       75.32      5.47 o 
  -5   0   4      280.14      294.67     10.18 o 
  -4   0   4      107.43      118.51      2.86 o 
  -3   0   4      259.94      269.92      4.76 o 
  -2   0   4      897.52      834.35     13.33 o 
  -1   0   4        6.66        6.50      2.22 o 
   0   0   4     1050.71      963.92     21.72 o 
   1   0   4     1591.19     1568.21     15.89 o 
   2   0   4     1477.51     1654.71     18.03 o 
   3   0   4       13.16       10.03      1.12 o 
   4   0   4      243.44      242.67      8.07 o 
   5   0   4        0.33        0.10      1.72 o 
   6   0   4       21.70       26.98      4.17 o 
   7   0   4        0.32       -0.83      2.71 o 
  -7   1   4       25.04       26.43      7.55 o 
  -6   1   4        1.82        5.52      3.44 o 
  -5   1   4      820.43      849.49     34.37 o 
  -4   1   4        3.38        4.38      0.78 o 
  -3   1   4       49.37       55.71      1.95 o 
  -2   1   4     1351.15     1378.87     19.97 o 
  -1   1   4      297.95      286.40      7.06 o 
   0   1   4      408.31      365.22     18.47 o 
   1   1   4      451.73      411.49      5.13 o 
   2   1   4      271.71      227.07      3.37 o 
   3   1   4       55.92       60.36      6.72 o 
   4   1   4        3.99        4.72      1.62 o 
   5   1   4       61.08       64.46      4.23 o 
   6   1   4       11.22       13.43      2.57 o 
  -8   2   4       17.85       20.77      3.13 o 
  -7   2   4        0.00       -0.81      1.51 o 
  -6   2   4        0.01        4.69      1.77 o 
  -5   2   4       11.73       14.16      1.32 o 
  -4   2   4      117.95      122.14      2.96 o 
  -3   2   4       11.79       11.64      1.37 o 
  -2   2   4      676.75      676.55     18.47 o 
  -1   2   4      712.10      667.05      6.00 o 
   0   2   4     1471.66     1343.23     46.12 o 
   1   2   4       52.42       69.06      1.59 o 
   2   2   4        1.61        0.56      0.55 o 
   3   2   4      207.05      220.21      7.40 o 
   4   2   4        3.37        0.57      2.76 o 
   5   2   4        2.32        6.79      2.97 o 
   6   2   4        0.33        1.61      1.80 o 
  -8   3   4        2.36        2.41      1.73 o 
  -7   3   4        0.18        0.88      1.30 o 
  -6   3   4       86.37       89.05      4.28 o 
  -5   3   4      761.16      717.54     21.29 o 
  -4   3   4       24.40       16.61      1.58 o 
  -3   3   4       61.51       60.64      1.94 o 
  -2   3   4       53.42       68.64      1.61 o 
  -1   3   4      908.01      912.71     11.12 o 
   0   3   4      777.14      763.36     14.22 o 
   1   3   4     1150.52     1200.66     18.71 o 
   2   3   4       57.07       58.94      1.86 o 
   3   3   4        2.44        4.41      4.12 o 
   4   3   4       27.54       29.06      2.83 o 
   5   3   4        1.30        0.35      1.47 o 
  -8   4   4       10.36        8.02      3.65 o 
  -7   4   4       16.85       18.63      2.29 o 
  -6   4   4        4.37        4.86      1.48 o 
  -5   4   4      142.30      131.59      4.00 o 
  -4   4   4        5.87        6.43      0.84 o 
  -3   4   4      701.62      722.87     16.83 o 
  -2   4   4       50.34       49.58      1.92 o 
  -1   4   4        8.19        8.03      0.94 o 
   0   4   4     1213.74     1188.79     24.63 o 
   1   4   4      123.39      128.59      3.22 o 
   2   4   4       25.10       26.72      3.60 o 
   3   4   4        0.09       -0.43      1.09 o 
   4   4   4        0.42        4.89      1.93 o 
   5   4   4        5.98        8.26      5.11 o 
  -8   5   4        8.25        7.71      3.44 o 
  -7   5   4        0.00       -0.41      1.30 o 
  -6   5   4       10.63       15.34      1.87 o 
  -5   5   4        1.43        2.22      1.31 o 
  -4   5   4       29.50       27.37      4.38 o 
  -3   5   4        3.23        4.36      1.03 o 
  -2   5   4       40.93       43.74      1.65 o 
  -1   5   4       72.48       62.49      3.07 o 
   0   5   4        1.22        5.43      2.41 o 
   1   5   4      442.12      424.29      9.87 o 
   2   5   4       45.01       43.44      3.86 o 
   3   5   4        2.78        3.72      1.53 o 
   4   5   4        0.03       -0.23      1.45 o 
  -7   6   4        0.06       -0.25      1.32 o 
  -6   6   4       25.97       28.49      3.18 o 
  -5   6   4        0.51        3.01      1.77 o 
  -4   6   4        1.38        0.58      1.17 o 
  -3   6   4       59.48       66.85      8.23 o 
  -2   6   4        7.59        7.51      0.91 o 
  -1   6   4       10.21       13.62      1.24 o 
   0   6   4       20.07       18.20      1.39 o 
   1   6   4        6.01       10.17      1.38 o 
   2   6   4       43.48       32.98      2.86 o 
   3   6   4        0.16       -0.40      1.51 o 
  -7   7   4        0.93        1.44      1.66 o 
  -6   7   4        0.72       -0.63      1.33 o 
  -5   7   4       24.17       23.92      2.71 o 
  -4   7   4        0.20       -0.83      1.88 o 
  -3   7   4       18.55       18.32      2.10 o 
  -2   7   4       14.98       15.10      3.18 o 
  -1   7   4        0.42       -0.82      0.82 o 
   0   7   4       12.05       11.83      1.52 o 
   1   7   4       15.19       11.79      1.51 o 
   2   7   4        1.90        5.37      1.80 o 
  -6   8   4        0.28        1.20      2.03 o 
  -5   8   4        1.07       -0.74      1.77 o 
  -4   8   4        3.24        2.12      2.66 o 
  -3   8   4        6.98        6.07      1.73 o 
  -2   8   4        8.15        7.12      1.75 o 
  -1   8   4        1.32       -0.72      1.28 o 
   0   8   4        0.00        2.46      2.34 o 
   1   8   4        3.41        0.10      1.88 o 
  -5   9   4        1.52        1.64      1.70 o 
  -4   9   4        1.13        1.40      1.52 o 
  -3   9   4        2.84       -0.52      1.98 o 
  -2   9   4        0.24        0.70      1.62 o 
  -1   9   4        3.75        2.40      2.71 o 
   1  -9   5        0.14        0.71      1.58 o 
   2  -9   5        9.65        8.67      3.33 o 
   3  -9   5        4.79        2.60      2.40 o 
   4  -9   5       15.92       11.46      3.44 o 
   5  -9   5        5.68       12.09      3.65 o 
  -1  -8   5        0.02        1.88      2.29 o 
   0  -8   5       82.86       62.36      4.31 o 
   1  -8   5        1.59        3.96      2.60 o 
   2  -8   5        1.76        7.71      1.80 o 
   3  -8   5       29.75       34.97      3.24 o 
   4  -8   5       13.75        8.57      2.13 o 
   5  -8   5       20.46       18.79      2.65 o 
   6  -8   5        1.46        2.08      2.40 o 
  -2  -7   5       23.12       20.32      3.75 o 
  -1  -7   5        5.24        2.32      1.62 o 
   0  -7   5        2.17        4.36      1.40 o 
   1  -7   5        1.36        0.66      0.85 o 
   2  -7   5        1.31        1.18      0.75 o 
   3  -7   5       30.02       26.87      3.51 o 
   4  -7   5        0.08       -1.47      1.47 o 
   5  -7   5       16.33       18.45      1.93 o 
   6  -7   5       58.48       56.06      3.26 o 
  -3  -6   5        0.25        0.87      1.51 o 
  -2  -6   5        0.07        0.97      0.87 o 
  -1  -6   5        0.44        0.40      0.86 o 
   0  -6   5       39.69       36.52      2.05 o 
   1  -6   5       32.82       26.08      1.49 o 
   2  -6   5        0.16        1.48      1.25 o 
   3  -6   5       11.75       16.35      1.37 o 
   4  -6   5        1.59        4.93      2.27 o 
   5  -6   5       20.62       22.48      1.84 o 
   6  -6   5        3.02        4.16      2.65 o 
   7  -6   5        0.16       -1.46      1.55 o 
  -4  -5   5        0.00        0.88      1.36 o 
  -3  -5   5        0.05        1.87      2.14 o 
  -2  -5   5        1.19        4.75      1.98 o 
  -1  -5   5      163.29      147.63      4.06 o 
   0  -5   5      144.05      133.06      3.18 o 
   1  -5   5       16.06       15.78      0.98 o 
   2  -5   5       10.24        8.73      0.90 o 
   3  -5   5      242.87      254.02      6.38 o 
   4  -5   5       62.28       62.59      2.70 o 
   5  -5   5      109.04      107.01      4.67 o 
   6  -5   5        0.24        3.90      2.03 o 
   7  -5   5        0.55       -0.08      1.39 o 
  -5  -4   5        2.24        0.42      1.47 o 
  -4  -4   5       18.70       17.03      2.28 o 
  -3  -4   5        6.19        6.73      0.90 o 
  -2  -4   5       34.11       44.27      3.07 o 
  -1  -4   5        1.84        3.85      0.71 o 
   0  -4   5      423.43      419.51      7.17 o 
   1  -4   5      197.17      186.40      3.15 o 
   2  -4   5      119.38      120.63      2.53 o 
   3  -4   5       90.28       96.66      5.11 o 
   4  -4   5       16.80       21.85      1.47 o 
   5  -4   5       57.97       60.73      2.80 o 
   6  -4   5       47.79       35.26      3.17 o 
   7  -4   5       15.99       14.96      2.47 o 
  -6  -3   5        0.07        2.24      1.98 o 
  -5  -3   5        7.47        9.92      2.05 o 
  -4  -3   5        8.38        7.91      1.39 o 
  -3  -3   5        0.45        0.97      0.97 o 
  -2  -3   5       39.95       49.01      3.70 o 
  -1  -3   5      398.28      400.51      6.62 o 
   0  -3   5      168.24      179.51      2.75 o 
   1  -3   5      197.86      192.90      2.55 o 
   2  -3   5      573.95      571.02     26.47 o 
   3  -3   5      343.47      367.77      8.31 o 
   4  -3   5       11.29       11.40      1.29 o 
   5  -3   5      114.38      118.11      3.54 o 
   6  -3   5       89.14       86.63      5.21 o 
   7  -3   5        6.05        9.43      2.25 o 
  -6  -2   5        5.69        2.30      1.72 o 
  -5  -2   5       17.85       17.97      4.06 o 
  -4  -2   5        0.55        1.56      2.29 o 
  -3  -2   5       76.61       90.93      2.45 o 
  -2  -2   5      396.41      398.42      8.67 o 
  -1  -2   5       36.25       38.52      1.15 o 
   0  -2   5      817.33      823.84     13.39 o 
   1  -2   5      180.84      191.67      2.29 o 
   2  -2   5      630.69      678.97     22.77 o 
   3  -2   5      187.13      160.93      4.68 o 
   4  -2   5       15.01       14.42      1.04 o 
   5  -2   5        6.95        8.82      2.06 o 
   6  -2   5       68.54       63.71      4.37 o 
   7  -2   5       19.40       18.65      2.85 o 
  -7  -1   5        1.89        1.07      2.55 o 
  -6  -1   5       25.21       30.29      3.23 o 
  -5  -1   5        1.98        2.48      1.38 o 
  -4  -1   5        0.11        0.55      0.53 o 
  -3  -1   5        8.36        9.59      0.96 o 
  -2  -1   5      263.68      252.33      6.46 o 
  -1  -1   5      780.77      749.82      8.82 o 
   0  -1   5      248.13      213.89      4.93 o 
   1  -1   5      833.03      809.93      8.92 o 
   2  -1   5       53.34       54.68      1.29 o 
   3  -1   5      136.34      158.46      3.84 o 
   4  -1   5       13.57       10.50      0.79 o 
   5  -1   5        0.12       -0.90      1.32 o 
   6  -1   5       50.50       40.16      3.47 o 
   7  -1   5        1.73        4.05      2.05 o 
  -7   0   5        1.24        0.56      1.48 o 
  -6   0   5      172.92      162.22      7.39 o 
  -5   0   5        7.86        9.13      2.76 o 
  -4   0   5        0.71        1.63      1.61 o 
  -3   0   5      417.54      409.87     32.85 o 
  -2   0   5       72.14       66.57      1.58 o 
  -1   0   5      615.67      607.96      6.84 o 
   0   0   5      283.95      296.33      4.79 o 
   1   0   5      661.49      634.43     14.67 o 
   2   0   5       12.30        8.75      0.64 o 
   3   0   5      117.05      112.55      5.60 o 
   4   0   5      179.80      161.91      6.08 o 
   5   0   5       11.83       12.20      1.98 o 
   6   0   5        0.33        1.11      1.50 o 
   7   0   5        0.84       -0.40      1.88 o 
  -7   1   5        0.77       -0.52      1.38 o 
  -6   1   5       28.19       26.36      5.11 o 
  -5   1   5        0.41       -0.84      1.13 o 
  -4   1   5       24.35       25.16      2.71 o 
  -3   1   5      184.24      166.91      4.07 o 
  -2   1   5      105.91      123.49      2.11 o 
  -1   1   5      798.28      756.35      9.08 o 
   0   1   5      558.25      591.84      8.77 o 
   1   1   5      537.25      514.11     10.34 o 
   2   1   5      910.44      963.29     11.90 o 
   3   1   5       59.57       64.20      4.69 o 
   4   1   5       75.94       71.89      3.81 o 
   5   1   5        2.70        2.37      1.77 o 
   6   1   5        0.25        1.98      2.40 o 
  -8   2   5        0.77       -1.12      1.68 o 
  -7   2   5        0.09        1.30      2.08 o 
  -6   2   5      263.35      232.14      8.52 o 
  -5   2   5      219.94      204.42      6.63 o 
  -4   2   5      474.93      473.86      9.96 o 
  -3   2   5      751.16      812.24     12.02 o 
  -2   2   5      930.23      898.56     10.38 o 
  -1   2   5       15.17       14.70      2.66 o 
   0   2   5       71.53       66.14      1.34 o 
   1   2   5       57.06       57.93      1.89 o 
   2   2   5      167.97      181.22      3.42 o 
   3   2   5       15.95       20.83      2.06 o 
   4   2   5       42.86       43.43      4.01 o 
   5   2   5        1.52        2.12      2.14 o 
   6   2   5        4.83       10.35      4.90 o 
  -8   3   5        1.35        4.67      2.12 o 
  -7   3   5        2.13        0.50      1.28 o 
  -6   3   5       52.23       45.01      5.05 o 
  -5   3   5      232.13      239.81      6.24 o 
  -4   3   5      132.77      136.65      4.43 o 
  -3   3   5        1.33        1.16      0.36 o 
  -2   3   5      298.09      306.01     18.70 o 
  -1   3   5      174.49      165.86      2.21 o 
   0   3   5       81.80       78.17      5.67 o 
   1   3   5        0.09        0.26      0.55 o 
   2   3   5       15.78       17.75      1.16 o 
   3   3   5        2.22        3.23      1.09 o 
   4   3   5        0.72        1.86      1.42 o 
   5   3   5       11.19       15.52      3.75 o 
  -8   4   5        0.46        1.04      2.50 o 
  -7   4   5        1.85        3.94      1.63 o 
  -6   4   5       73.30       70.41      2.93 o 
  -5   4   5        0.68        2.50      0.77 o 
  -4   4   5      264.24      264.71      6.03 o 
  -3   4   5      198.49      195.86      3.42 o 
  -2   4   5      668.20      654.39      7.95 o 
  -1   4   5      169.31      181.59      3.20 o 
   0   4   5      317.26      323.82      8.20 o 
   1   4   5       14.93       14.62      1.28 o 
   2   4   5        7.27        8.88      1.01 o 
   3   4   5       12.19       12.94      2.81 o 
   4   4   5        1.05        3.44      5.68 o 
   5   4   5        3.55        7.68      3.18 o 
  -8   5   5        0.69        1.04      2.40 o 
  -7   5   5        0.24       -1.38      1.38 o 
  -6   5   5       35.03       36.63      2.04 o 
  -5   5   5       63.09       53.88      3.44 o 
  -4   5   5        6.91        9.38      1.48 o 
  -3   5   5       16.46       15.89      1.82 o 
  -2   5   5       40.85       39.14      2.78 o 
  -1   5   5       11.15        9.82      1.10 o 
   0   5   5        0.19        1.04      1.04 o 
   1   5   5      202.53      193.64      5.20 o 
   2   5   5       74.55       69.40      2.78 o 
   3   5   5        0.07        0.50      1.56 o 
   4   5   5        0.35       -0.17      1.38 o 
  -7   6   5       24.54       27.41      3.23 o 
  -6   6   5       18.33       17.57      3.28 o 
  -5   6   5        4.07        5.32      2.87 o 
  -4   6   5        5.92        8.34      1.75 o 
  -3   6   5       56.55       62.20      3.59 o 
  -2   6   5       66.15       60.71      3.70 o 
  -1   6   5       12.25       13.71      1.39 o 
   0   6   5      111.82      111.26      6.10 o 
   1   6   5       16.70       15.95      1.44 o 
   2   6   5       41.44       41.00      3.19 o 
   3   6   5        1.07        1.12      2.34 o 
  -7   7   5        1.77        2.99      1.88 o 
  -6   7   5        1.56        5.57      3.86 o 
  -5   7   5        2.10        5.23      3.28 o 
  -4   7   5        0.75       -0.63      1.20 o 
  -3   7   5        1.04       -0.14      1.56 o 
  -2   7   5       16.87       15.89      2.21 o 
  -1   7   5       27.01       30.69      2.65 o 
   0   7   5        4.15        4.37      2.06 o 
   1   7   5       33.23       27.81      2.55 o 
   2   7   5        7.18        8.23      3.75 o 
  -6   8   5        1.92        1.74      1.62 o 
  -5   8   5        1.99        4.53      1.80 o 
  -4   8   5        0.12       -0.56      1.30 o 
  -3   8   5        3.58        5.80      3.33 o 
  -2   8   5        1.10        0.42      1.72 o 
  -1   8   5        0.00       -0.83      1.28 o 
   0   8   5        0.61       -0.94      1.33 o 
  -5   9   5        0.19        0.58      2.40 o 
  -4   9   5        0.01       -0.95      1.69 o 
  -3   9   5        0.04       -0.52      1.40 o 
  -2   9   5       11.40       13.02      2.40 o 
   1  -9   6        3.58        8.35      2.21 o 
   2  -9   6       35.39       41.48      4.16 o 
   3  -9   6        0.83       -0.48      1.51 o 
   4  -9   6       13.84       14.90      3.96 o 
   5  -9   6        1.74        1.56      2.40 o 
  -1  -8   6        2.80        3.02      3.13 o 
   0  -8   6        6.96        8.70      2.03 o 
   1  -8   6        0.32        1.51      1.36 o 
   2  -8   6        4.77        7.76      4.74 o 
   3  -8   6       53.04       50.52      3.90 o 
   4  -8   6        2.01        3.89      4.90 o 
   5  -8   6        3.75       10.59      2.47 o 
   6  -8   6        8.54       14.07      3.44 o 
  -2  -7   6        0.13        4.27      2.50 o 
  -1  -7   6        4.84        1.31      1.28 o 
   0  -7   6        3.68        6.23      1.98 o 
   1  -7   6        7.15       13.65      2.03 o 
   2  -7   6        0.15        6.45      4.58 o 
   3  -7   6       55.06       53.67      3.88 o 
   4  -7   6        4.27        3.68      1.54 o 
   5  -7   6       32.57       29.93      2.25 o 
   6  -7   6        0.53       -0.42      1.30 o 
   7  -7   6        2.01        4.69      3.13 o 
  -3  -6   6        0.15        0.31      1.77 o 
  -2  -6   6        2.55        1.25      1.23 o 
  -1  -6   6       32.33       32.21      2.16 o 
   0  -6   6      271.56      257.53      7.16 o 
   1  -6   6        0.08        1.58      0.69 o 
   2  -6   6       84.70       81.17      2.37 o 
   3  -6   6       10.83       15.87      1.31 o 
   4  -6   6        5.12       10.11      1.83 o 
   5  -6   6       60.78       60.66      2.90 o 
   6  -6   6        0.28       -0.56      1.02 o 
   7  -6   6        0.12        0.42      1.58 o 
  -4  -5   6        0.00        0.63      1.72 o 
  -3  -5   6       19.15       19.73      2.28 o 
  -2  -5   6       85.19       85.94      3.07 o 
  -1  -5   6      168.02      155.37      4.21 o 
   0  -5   6       34.03       38.95      1.58 o 
   1  -5   6       37.67       34.92      1.27 o 
   2  -5   6       61.86       61.43      2.03 o 
   3  -5   6      150.92      156.61      4.01 o 
   4  -5   6       26.87       32.49      1.80 o 
   5  -5   6      124.71      136.70      4.56 o 
   6  -5   6       32.57       32.17      2.88 o 
   7  -5   6        2.28        4.51      1.91 o 
  -5  -4   6        0.41        0.10      1.33 o 
  -4  -4   6        1.56        0.10      1.98 o 
  -3  -4   6        0.67       -0.51      1.06 o 
  -2  -4   6        1.80        2.79      1.47 o 
  -1  -4   6        4.34        1.49      0.57 o 
   0  -4   6       22.09       19.28      1.99 o 
   1  -4   6        5.10        6.65      0.47 o 
   2  -4   6        2.08        3.31      0.99 o 
   3  -4   6       15.95       19.06      2.83 o 
   4  -4   6        5.96        7.17      1.62 o 
   5  -4   6        2.50        6.72      1.21 o 
   6  -4   6        0.01       -0.94      0.94 o 
   7  -4   6        4.37        6.02      4.95 o 
  -6  -3   6        5.61       10.50      2.53 o 
  -5  -3   6        0.54        6.19      2.24 o 
  -4  -3   6        0.85        0.13      0.99 o 
  -3  -3   6       55.24       54.83      2.10 o 
  -2  -3   6       20.55       16.74      1.15 o 
  -1  -3   6      101.62       94.89      2.17 o 
   0  -3   6       15.04       18.92      0.63 o 
   1  -3   6      128.83      110.07      1.52 o 
   2  -3   6      128.62      137.19      5.22 o 
   3  -3   6        2.93        6.87      1.03 o 
   4  -3   6        0.79       -0.79      0.79 o 
   5  -3   6       63.55       64.85      2.66 o 
   6  -3   6       12.27        8.26      2.09 o 
   7  -3   6       17.72       13.12      2.54 o 
  -6  -2   6        1.62        5.68      3.39 o 
  -5  -2   6        1.25       -0.52      1.28 o 
  -4  -2   6       24.30       25.37      1.83 o 
  -3  -2   6      225.85      208.65      5.05 o 
  -2  -2   6      120.29      129.51      2.67 o 
  -1  -2   6        5.28        5.91      0.53 o 
   0  -2   6        7.32        5.62      0.17 o 
   1  -2   6        4.10        4.38      0.69 o 
   2  -2   6       74.50       90.45      2.72 o 
   3  -2   6       79.74       91.50      2.31 o 
   4  -2   6        7.48        6.90      1.65 o 
   5  -2   6       11.97       17.91      2.62 o 
   6  -2   6        8.06        5.79      1.91 o 
   7  -2   6       26.84       17.77      3.01 o 
  -7  -1   6        6.08        9.97      3.28 o 
  -6  -1   6       16.62       13.68      2.33 o 
  -5  -1   6      114.67      121.54      5.56 o 
  -4  -1   6       13.39       13.94      1.15 o 
  -3  -1   6      153.28      138.21      8.73 o 
  -2  -1   6        4.80        5.07      0.83 o 
  -1  -1   6      681.17      651.71      8.00 o 
   0  -1   6       63.50       44.41      1.48 o 
   1  -1   6      245.22      245.12      3.32 o 
   2  -1   6      593.28      649.18      9.19 o 
   3  -1   6      138.46      120.96      3.73 o 
   4  -1   6      140.70      119.75      5.79 o 
   5  -1   6      121.70      121.79      5.74 o 
   6  -1   6        0.38       -1.36      1.54 o 
   7  -1   6        0.03       -0.07      1.42 o 
  -7   0   6        0.09        0.09      2.29 o 
  -6   0   6        0.86        4.03      1.70 o 
  -5   0   6       59.78       56.36      3.35 o 
  -4   0   6       53.19       49.54      2.76 o 
  -3   0   6      426.36      478.67     15.37 o 
  -2   0   6     1025.80     1051.76     14.14 o 
  -1   0   6        7.02       10.76      0.84 o 
   0   0   6       81.24       66.77      1.29 o 
   1   0   6      381.52      361.16      4.93 o 
   2   0   6      930.47     1075.13     18.42 o 
   3   0   6        0.58        0.55      0.26 o 
   4   0   6       70.75       74.91      3.96 o 
   5   0   6       27.65       32.03      5.16 o 
   6   0   6       26.37       25.04      3.03 o 
   7   0   6       17.24       14.36      3.69 o 
  -7   1   6        0.01       -0.55      1.35 o 
  -6   1   6      136.01      136.93      6.08 o 
  -5   1   6      241.91      245.98      6.14 o 
  -4   1   6      115.78      103.20      3.61 o 
  -3   1   6      162.09      165.99      3.14 o 
  -2   1   6      655.72      664.38      8.62 o 
  -1   1   6      511.59      473.34      5.18 o 
   0   1   6      274.50      262.15      4.71 o 
   1   1   6        6.78        6.88      0.86 o 
   2   1   6       15.38       17.36      0.84 o 
   3   1   6      404.00      404.87     11.30 o 
   4   1   6        4.71       10.04      2.34 o 
   5   1   6        3.18        3.04      1.62 o 
   6   1   6        5.85        8.34      2.40 o 
  -8   2   6        0.63        0.10      1.35 o 
  -7   2   6        9.43       10.49      2.10 o 
  -6   2   6      566.12      531.55     23.19 o 
  -5   2   6        8.23       11.85      1.86 o 
  -4   2   6        2.94        5.23      0.95 o 
  -3   2   6       18.83       16.76      1.65 o 
  -2   2   6      250.77      267.46      5.33 o 
  -1   2   6      280.97      237.06      6.24 o 
   0   2   6      388.04      375.53      5.32 o 
   1   2   6      149.99      145.24      2.74 o 
   2   2   6        3.17        6.08      1.24 o 
   3   2   6       23.25       28.23      3.07 o 
   4   2   6      157.34      152.17      6.78 o 
   5   2   6        1.78        5.58      7.24 o 
   6   2   6        0.00        3.44      2.03 o 
  -8   3   6        5.32        6.88      3.44 o 
  -7   3   6        1.74        1.53      1.77 o 
  -6   3   6       13.14       10.63      1.33 o 
  -5   3   6      320.43      308.66      7.38 o 
  -4   3   6        1.53        0.49      0.54 o 
  -3   3   6      101.83      115.22      3.66 o 
  -2   3   6      323.91      335.75      7.95 o 
  -1   3   6       39.42       42.53      0.84 o 
   0   3   6       45.53       49.50      1.45 o 
   1   3   6        3.27        4.55      0.71 o 
   2   3   6      453.55      491.85      9.59 o 
   3   3   6       45.63       44.39      3.08 o 
   4   3   6        0.59        0.45      3.13 o 
   5   3   6       30.57       34.12      3.66 o 
  -8   4   6        4.51        4.48      3.02 o 
  -7   4   6        2.59        4.36      1.30 o 
  -6   4   6      291.37      272.09      7.46 o 
  -5   4   6       34.76       31.86      1.76 o 
  -4   4   6      112.97      109.52      2.77 o 
  -3   4   6      369.09      375.94     22.98 o 
  -2   4   6        0.35        6.59      3.13 o 
  -1   4   6        0.20        0.67      0.70 o 
   0   4   6       64.26       60.79      5.52 o 
   1   4   6        3.23        2.83      0.70 o 
   2   4   6        3.40        4.44      0.90 o 
   3   4   6        5.15        5.72      1.62 o 
   4   4   6        1.50        0.66      1.62 o 
  -8   5   6        9.18        9.90      3.65 o 
  -7   5   6        1.22       -0.21      2.40 o 
  -6   5   6       11.26       15.84      4.85 o 
  -5   5   6       58.95       60.49      3.79 o 
  -4   5   6       80.80       80.92      5.52 o 
  -3   5   6        5.01        5.39      1.42 o 
  -2   5   6        0.43        3.33      1.41 o 
  -1   5   6      175.01      178.48      4.49 o 
   0   5   6      147.58      129.09      4.82 o 
   1   5   6      116.18      105.45      6.14 o 
   2   5   6       43.37       38.13      2.78 o 
   3   5   6        0.10        1.40      1.38 o 
   4   5   6        1.42        0.76      1.50 o 
  -7   6   6        1.62        4.37      1.82 o 
  -6   6   6        1.72        2.91      2.08 o 
  -5   6   6        4.94        7.05      1.73 o 
  -4   6   6       17.97       16.08      2.10 o 
  -3   6   6       10.65       13.27      3.86 o 
  -2   6   6       35.13       32.40      4.85 o 
  -1   6   6        8.10        7.97      0.96 o 
   0   6   6      121.50      121.39      8.02 o 
   1   6   6       11.20       13.38      1.43 o 
   2   6   6        3.54        4.55      4.58 o 
   3   6   6        2.45        4.40      1.85 o 
  -7   7   6        0.81        2.92      2.71 o 
  -6   7   6       21.87       26.84      6.67 o 
  -5   7   6        0.61        0.62      2.14 o 
  -4   7   6        0.85       -0.65      2.24 o 
  -3   7   6        0.01       -0.03      1.20 o 
  -2   7   6        3.47        2.21      1.35 o 
  -1   7   6        1.56        2.19      1.35 o 
   0   7   6        2.49        6.72      1.87 o 
   1   7   6       50.10       49.39      5.31 o 
   2   7   6        2.53        0.00      1.98 o 
  -6   8   6        0.75        2.14      1.73 o 
  -5   8   6        0.02        0.73      1.40 o 
  -4   8   6        0.66        4.15      6.46 o 
  -3   8   6        8.52        6.94      1.92 o 
  -2   8   6        0.44        1.14      1.38 o 
  -1   8   6       10.87       11.62      2.10 o 
   0   8   6        3.77        3.49      1.66 o 
  -5   9   6        0.68        0.25      1.67 o 
  -4   9   6        1.18        2.89      2.87 o 
  -3   9   6        0.43       -0.36      1.48 o 
  -2   9   6        8.63        8.31      4.06 o 
   1  -9   7        0.33        0.08      1.44 o 
   2  -9   7       38.27       41.64      4.20 o 
   3  -9   7        1.62        2.00      1.80 o 
   4  -9   7        0.92        2.19      2.60 o 
   5  -9   7        7.05        1.25      2.40 o 
  -1  -8   7        0.55        0.10      1.88 o 
   0  -8   7       10.48        7.17      2.17 o 
   1  -8   7       18.67       18.24      2.66 o 
   2  -8   7       23.05       25.69      2.87 o 
   3  -8   7       63.91       60.04      5.63 o 
   4  -8   7        1.89        2.30      2.87 o 
   5  -8   7       30.35       31.85      3.49 o 
   6  -8   7        2.31        0.73      2.08 o 
  -2  -7   7       26.85       28.86      4.48 o 
  -1  -7   7       66.70       59.82      7.50 o 
   0  -7   7       13.11       12.25      2.25 o 
   1  -7   7        0.11        1.74      2.92 o 
   2  -7   7       29.32       28.53      5.31 o 
   3  -7   7       11.27       12.30      3.59 o 
   4  -7   7      108.40      104.14      6.11 o 
   5  -7   7        6.49        7.55      2.66 o 
   6  -7   7        1.38        1.19      1.62 o 
   7  -7   7        1.17        2.60      2.92 o 
  -3  -6   7        0.31       -1.35      2.08 o 
  -2  -6   7        7.06        5.75      1.21 o 
  -1  -6   7       11.97       10.76      1.36 o 
   0  -6   7        5.09        5.83      1.06 o 
   1  -6   7       62.29       55.92      5.16 o 
   2  -6   7       41.25       41.64      3.02 o 
   3  -6   7        1.59        4.32      1.98 o 
   4  -6   7        0.41        0.07      0.73 o 
   5  -6   7        0.04        0.15      0.79 o 
   6  -6   7        4.41        5.39      1.43 o 
   7  -6   7        8.40        8.23      2.30 o 
  -4  -5   7        0.66       -1.44      1.44 o 
  -3  -5   7        0.03        0.36      1.18 o 
  -2  -5   7        2.51        6.77      1.09 o 
  -1  -5   7        5.32        5.41      1.91 o 
   0  -5   7      170.18      149.32      5.38 o 
   1  -5   7       27.00       25.74      1.20 o 
   2  -5   7       33.41       36.09      1.26 o 
   3  -5   7       20.83       21.90      2.58 o 
   4  -5   7       12.22       14.07      2.20 o 
   5  -5   7        8.88       11.97      1.65 o 
   6  -5   7       15.69       11.80      1.51 o 
   7  -5   7       11.67       11.89      2.47 o 
  -5  -4   7        4.46        6.60      3.39 o 
  -3  -4   7       40.94       44.44      2.98 o 
  -2  -4   7        5.06        6.90      1.53 o 
  -1  -4   7       72.96       71.53      2.13 o 
   0  -4   7      272.11      266.83      4.53 o 
   1  -4   7      548.53      513.99     16.61 o 
   2  -4   7      215.36      209.87      3.60 o 
   3  -4   7       49.25       54.69      2.02 o 
   4  -4   7       38.38       38.88      1.95 o 
   5  -4   7        5.20        5.91      1.71 o 
   6  -4   7       34.61       36.35      7.44 o 
   7  -4   7        0.35        0.08      1.39 o 
  -6  -3   7        5.32        4.76      2.09 o 
  -5  -3   7       18.25       20.94      3.54 o 
  -4  -3   7        3.25        4.92      2.87 o 
  -3  -3   7       80.68       76.42      4.27 o 
  -2  -3   7        7.10        8.04      1.01 o 
  -1  -3   7       15.41        9.36      0.73 o 
   0  -3   7      443.80      399.40      7.98 o 
   1  -3   7      156.64      156.94      6.04 o 
   2  -3   7        4.96        4.80      0.58 o 
   3  -3   7        7.70        9.98      1.62 o 
   4  -3   7       15.61       11.92      1.25 o 
   5  -3   7      423.78      394.02     13.30 o 
   6  -3   7       31.31       29.05      3.70 o 
   7  -3   7        4.07       10.95      3.39 o 
  -6  -2   7       18.24       17.71      2.64 o 
  -5  -2   7        9.02       13.32      4.43 o 
  -4  -2   7       22.23       24.22      1.44 o 
  -3  -2   7       96.66       99.73      3.83 o 
  -2  -2   7       88.81       91.25      2.26 o 
  -1  -2   7      318.65      299.31      5.91 o 
   0  -2   7      637.75      575.02     10.61 o 
   1  -2   7      854.89      890.73      9.74 o 
   2  -2   7      338.34      365.74     13.85 o 
   3  -2   7        6.77        2.06      1.15 o 
   4  -2   7       16.41       19.23      1.39 o 
   5  -2   7       15.58       16.19      4.17 o 
   6  -2   7       10.91       12.36      2.32 o 
   7  -2   7        0.00        6.27      7.29 o 
  -7  -1   7        5.75        6.48      3.44 o 
  -6  -1   7       78.91       80.41      4.94 o 
  -5  -1   7       79.90       80.73      7.50 o 
  -4  -1   7       10.40       14.21      1.22 o 
  -3  -1   7      518.53      534.97     12.41 o 
  -2  -1   7      258.00      248.64      4.37 o 
  -1  -1   7      142.10      141.61      2.75 o 
   0  -1   7       20.90       17.06      0.93 o 
   1  -1   7     1927.06     1795.21     20.67 o 
   2  -1   7        7.01        8.87      0.99 o 
   3  -1   7       79.33       76.25      1.84 o 
   4  -1   7       73.25       65.97      4.44 o 
   5  -1   7       56.29       58.34      3.81 o 
   6  -1   7        3.01        7.13      2.08 o 
   7  -1   7        6.87        4.93      2.15 o 
  -7   0   7        5.33       10.99      5.73 o 
  -6   0   7       16.59       13.01      2.18 o 
  -5   0   7       44.20       43.71      2.05 o 
  -4   0   7       39.37       30.92      1.96 o 
  -3   0   7      256.78      269.60      5.95 o 
  -2   0   7      380.29      433.89      7.52 o 
  -1   0   7       74.93       55.67      2.20 o 
   0   0   7     4214.23     3970.09     66.53 o 
   1   0   7      183.46      179.94      2.97 o 
   2   0   7       14.21       13.79      0.79 o 
   3   0   7       89.25       73.79      1.62 o 
   4   0   7       32.32       28.91      2.69 o 
   5   0   7        0.12       -0.34      1.25 o 
   6   0   7        4.84        5.84      2.76 o 
   7   0   7        6.09        2.48      2.05 o 
  -7   1   7       24.49       15.81      4.22 o 
  -6   1   7        3.76        0.80      2.29 o 
  -5   1   7        8.01       13.84      3.04 o 
  -4   1   7        1.90        2.63      0.96 o 
  -3   1   7      322.96      334.40      5.99 o 
  -2   1   7      540.59      550.15      7.53 o 
  -1   1   7     2033.20     2037.50     22.25 o 
   0   1   7     1069.51      985.75     15.92 o 
   1   1   7     1473.07     1477.58     20.27 o 
   2   1   7      853.01      917.78     17.24 o 
   3   1   7        3.16        2.87      1.18 o 
   4   1   7       26.19       23.13      2.39 o 
   5   1   7        4.60        5.61      1.87 o 
   6   1   7        0.29        2.85      1.97 o 
  -8   2   7        1.11        2.84      2.02 o 
  -7   2   7        0.82        4.16      4.74 o 
  -6   2   7       22.24       18.20      1.76 o 
  -5   2   7       46.47       50.46      2.19 o 
  -4   2   7        0.03        0.91      0.58 o 
  -3   2   7      504.88      542.52     13.12 o 
  -2   2   7       10.04       12.01      0.40 o 
  -1   2   7       86.18       85.17      1.26 o 
   0   2   7      177.44      173.78      3.09 o 
   1   2   7       67.27       70.00      3.43 o 
   2   2   7        4.57        9.73      1.97 o 
   3   2   7        0.37       -0.38      1.02 o 
   4   2   7      139.03      141.22      6.54 o 
   5   2   7        6.72       12.73      4.22 o 
   6   2   7        2.74        2.62      1.94 o 
  -8   3   7        2.12        1.35      2.50 o 
  -7   3   7        9.29       10.77      2.08 o 
  -6   3   7        1.26        5.47      2.00 o 
  -5   3   7      300.60      287.99      6.87 o 
  -4   3   7      232.51      229.77      4.72 o 
  -3   3   7       32.03       27.90      0.68 o 
  -2   3   7        0.02        0.90      0.83 o 
  -1   3   7      160.41      156.99      2.15 o 
   0   3   7      696.67      723.52     27.23 o 
   1   3   7      359.90      375.60      7.31 o 
   2   3   7       18.18       14.23      3.28 o 
   3   3   7       78.82       89.45      9.33 o 
   4   3   7        8.37       10.08      2.08 o 
   5   3   7        4.01        4.78      2.35 o 
  -8   4   7       19.17       12.71      3.96 o 
  -7   4   7       13.94       10.56      1.92 o 
  -6   4   7      134.93      130.76      4.30 o 
  -5   4   7        0.60        0.50      0.94 o 
  -4   4   7      140.61      140.46      5.41 o 
  -3   4   7       32.52       28.38      5.63 o 
  -2   4   7        8.69        9.63      1.35 o 
  -1   4   7       13.81       12.93      0.64 o 
   0   4   7       18.61       15.12      1.45 o 
   1   4   7      189.37      179.23      7.44 o 
   2   4   7        4.48        2.58      1.26 o 
   3   4   7        5.52        7.40      1.75 o 
   4   4   7       16.67       17.42      2.83 o 
  -8   5   7        2.86       -1.25      2.50 o 
  -7   5   7        0.05        1.01      1.39 o 
  -6   5   7       40.72       39.24      5.68 o 
  -5   5   7      205.58      196.98      7.81 o 
  -4   5   7        1.57        2.08      3.07 o 
  -3   5   7        0.13       -0.37      1.56 o 
  -2   5   7       50.54       49.44      2.80 o 
  -1   5   7        0.23        0.93      1.08 o 
   0   5   7        4.20        7.19      1.52 o 
   1   5   7        1.79        1.38      0.81 o 
   2   5   7        0.60        0.75      2.29 o 
   3   5   7       31.57       33.70      3.35 o 
   4   5   7       22.53       18.70      2.98 o 
  -7   6   7        3.18        5.74      4.74 o 
  -6   6   7       12.56        9.67      2.81 o 
  -5   6   7       20.67       20.94      2.58 o 
  -4   6   7       49.11       49.74      3.35 o 
  -3   6   7        5.17        6.93      1.62 o 
  -2   6   7        9.39        8.55      1.62 o 
  -1   6   7       26.37       25.42      2.33 o 
   0   6   7       17.47       19.33      2.07 o 
   1   6   7       44.84       37.70      2.29 o 
   2   6   7        0.88        1.57      1.33 o 
   3   6   7        0.06        0.91      1.62 o 
  -7   7   7        6.49       10.08      2.39 o 
  -6   7   7        9.92        9.46      2.25 o 
  -5   7   7        0.52        1.26      1.44 o 
  -4   7   7        0.03        3.23      1.67 o 
  -3   7   7        2.83        1.44      1.25 o 
  -2   7   7        0.00       -1.25      1.25 o 
  -1   7   7       15.44       15.48      2.10 o 
   0   7   7        7.01        5.47      1.62 o 
   1   7   7       38.21       36.16      4.79 o 
   2   7   7       13.19       12.61      3.75 o 
  -6   8   7        0.00       -1.77      2.40 o 
  -5   8   7        0.13        0.31      1.33 o 
  -4   8   7        1.43       -0.26      1.29 o 
  -3   8   7        0.06        0.04      1.14 o 
  -2   8   7        4.37        5.90      1.87 o 
  -1   8   7        3.05        4.34      3.54 o 
   0   8   7        7.73        8.76      2.66 o 
  -5   9   7        0.54       -0.47      2.87 o 
  -4   9   7        1.35       -1.19      1.69 o 
  -3   9   7        1.77       -1.15      2.24 o 
  -2   9   7        0.03        1.10      1.57 o 
   1  -9   8        0.56        2.30      1.87 o 
   2  -9   8        4.26        4.53      2.12 o 
   3  -9   8        0.00       -1.06      1.83 o 
   4  -9   8        0.67       -2.40      2.60 o 
  -1  -8   8        0.80        1.46      2.40 o 
   0  -8   8        6.15        5.70      1.99 o 
   1  -8   8        1.36        2.61      1.69 o 
   2  -8   8       12.29       10.60      2.31 o 
   3  -8   8       90.41       86.56      5.35 o 
   4  -8   8        4.01        5.96      2.24 o 
   5  -8   8        5.90       11.30      2.77 o 
   6  -8   8       16.29       16.52      2.90 o 
  -2  -7   8        1.64        7.92      3.13 o 
  -1  -7   8        1.68        0.99      1.82 o 
   0  -7   8        0.18        0.91      1.29 o 
   1  -7   8        3.69        4.38      1.62 o 
   2  -7   8      110.73      122.29      5.86 o 
   3  -7   8        2.99        3.78      3.44 o 
   4  -7   8      101.62      103.60      6.02 o 
   5  -7   8       19.56       15.93      2.48 o 
   6  -7   8       25.21       17.98      2.70 o 
  -3  -6   8        0.01        1.56      2.08 o 
  -2  -6   8        0.06        1.01      1.46 o 
  -1  -6   8        4.86        8.60      1.70 o 
   0  -6   8        1.94        2.67      1.39 o 
   1  -6   8        1.86        1.54      1.17 o 
   2  -6   8      135.11      123.64      5.39 o 
   3  -6   8      192.29      191.88      7.58 o 
   4  -6   8        0.97        1.42      1.09 o 
   5  -6   8        5.30        3.13      1.55 o 
   6  -6   8       28.40       24.48      2.13 o 
   7  -6   8        4.37       18.65      4.69 o 
  -4  -5   8        0.00        0.00      1.67 o 
  -3  -5   8        2.30        3.68      1.03 o 
  -2  -5   8       41.40       40.13      1.92 o 
  -1  -5   8       74.57       70.63      3.05 o 
   0  -5   8       58.67       53.40      2.49 o 
   1  -5   8        9.22       12.63      3.59 o 
   2  -5   8       19.94       19.34      2.10 o 
   3  -5   8       15.74       15.17      1.49 o 
   4  -5   8      153.31      149.40      4.46 o 
   5  -5   8       65.81       63.45      2.91 o 
   6  -5   8       27.81       27.11      2.37 o 
   7  -5   8        4.19        2.57      3.18 o 
  -5  -4   8        0.01        1.51      1.62 o 
  -4  -4   8        3.02        3.06      2.60 o 
  -3  -4   8        7.94        8.58      1.11 o 
  -2  -4   8        0.18        1.39      0.72 o 
  -1  -4   8      144.93      135.57      3.14 o 
   0  -4   8      108.35      112.75      3.19 o 
   1  -4   8      207.24      226.86      6.51 o 
   2  -4   8        3.26        2.41      0.89 o 
   3  -4   8      123.99      126.63      3.44 o 
   4  -4   8       30.91       29.84      2.52 o 
   5  -4   8        8.64        9.86      1.36 o 
   6  -4   8        1.53        2.81      5.37 o 
   7  -4   8        0.01        2.68      1.90 o 
  -6  -3   8       10.96       17.78      8.23 o 
  -5  -3   8       23.24       25.63      4.27 o 
  -4  -3   8        2.95        2.86      1.36 o 
  -3  -3   8        3.25        2.71      0.78 o 
  -2  -3   8        1.05        2.04      1.78 o 
  -1  -3   8        0.10       -0.18      0.36 o 
   0  -3   8      919.22      937.84     19.41 o 
   1  -3   8        4.51        3.20      0.87 o 
   2  -3   8      166.31      159.75      7.22 o 
   3  -3   8       40.97       41.41      2.52 o 
   4  -3   8       14.01       16.40      2.10 o 
   5  -3   8        2.23        0.73      1.65 o 
   6  -3   8        0.31        0.52      1.39 o 
   7  -3   8       17.46       15.42      2.84 o 
  -6  -2   8        0.46        1.31      1.66 o 
  -5  -2   8       19.42       23.63      2.61 o 
  -4  -2   8        3.33        3.61      1.44 o 
  -3  -2   8      296.42      306.27      7.52 o 
  -2  -2   8       66.29       71.14      1.93 o 
  -1  -2   8        5.84        6.55      0.56 o 
   0  -2   8       70.20       76.84      3.65 o 
   1  -2   8      905.89      972.51     10.87 o 
   2  -2   8      190.78      194.11      9.26 o 
   3  -2   8       50.01       49.50      1.77 o 
   4  -2   8        0.03       -0.53      0.68 o 
   5  -2   8        6.91       10.41      2.34 o 
   6  -2   8       32.40       35.43      3.42 o 
   7  -2   8        0.55        2.86      1.99 o 
  -7  -1   8        4.10        2.33      3.13 o 
  -6  -1   8        1.39       36.99     25.42 o 
  -5  -1   8        7.59        8.58      1.75 o 
  -4  -1   8       20.08       28.51      6.92 o 
  -3  -1   8       66.48       80.55      2.45 o 
  -2  -1   8       95.04       98.88      2.33 o 
  -1  -1   8     1012.47      993.42     12.52 o 
   0  -1   8     1108.78     1129.44     15.26 o 
   1  -1   8      106.72      124.34      2.79 o 
   2  -1   8      228.99      260.74      6.30 o 
   3  -1   8       90.10       94.16      2.33 o 
   4  -1   8        0.25        1.46      0.69 o 
   5  -1   8       43.73       45.11      3.56 o 
   6  -1   8       38.00       37.80      3.68 o 
   7  -1   8       23.05       25.17      3.43 o 
  -7   0   8        2.79        3.26      2.19 o 
  -6   0   8      108.38      103.91      5.28 o 
  -5   0   8        0.97        1.23      0.85 o 
  -4   0   8       32.48       29.49      1.95 o 
  -3   0   8      402.39      429.08      7.93 o 
  -2   0   8     1750.00     2000.07     27.59 o 
  -1   0   8      204.06      190.03      2.98 o 
   0   0   8       67.24       70.80      5.59 o 
   1   0   8      515.55      530.41      7.88 o 
   2   0   8       57.87       71.92      2.29 o 
   3   0   8        5.35        4.22      0.56 o 
   4   0   8       23.92       23.40      2.47 o 
   5   0   8       10.85       14.20      2.17 o 
   6   0   8        0.84        2.97      3.54 o 
  -7   1   8        1.41        1.95      1.48 o 
  -6   1   8       23.40       22.65      2.29 o 
  -5   1   8       41.42       41.47      2.78 o 
  -4   1   8       32.98       37.31      2.85 o 
  -3   1   8      547.14      568.71     10.49 o 
  -2   1   8       29.46       30.41      1.52 o 
  -1   1   8      433.88      435.60      7.03 o 
   0   1   8      927.61     1017.74     21.67 o 
   1   1   8       12.61       15.57      1.04 o 
   2   1   8       14.92       10.31      0.87 o 
   3   1   8        1.48        4.29      1.32 o 
   4   1   8        5.20        8.54      4.53 o 
   5   1   8       10.68       12.55      2.34 o 
   6   1   8        9.16        9.37      2.48 o 
  -7   2   8        9.82       11.91      2.02 o 
  -6   2   8       10.58       13.66      2.24 o 
  -5   2   8       14.83       17.09      1.55 o 
  -4   2   8       20.15       21.46      1.37 o 
  -3   2   8      134.29      156.40      3.02 o 
  -2   2   8     1091.64     1157.29     16.22 o 
  -1   2   8      103.75      101.34      1.66 o 
   0   2   8       10.57        9.04      1.52 o 
   1   2   8      364.26      391.36      8.15 o 
   2   2   8       31.03       23.95      4.08 o 
   3   2   8        0.12        1.77      1.25 o 
   4   2   8        1.95        2.51      1.67 o 
   5   2   8        0.06       -1.69      1.69 o 
   6   2   8        4.65       11.93      2.65 o 
  -8   3   8        1.59        1.98      2.71 o 
  -7   3   8        4.30        3.15      1.48 o 
  -6   3   8       46.28       42.48      4.39 o 
  -5   3   8       12.62       12.77      1.27 o 
  -4   3   8       84.27       83.73      3.35 o 
  -3   3   8       60.42       63.39      2.23 o 
  -2   3   8      240.37      247.99      6.40 o 
  -1   3   8      341.24      332.83      4.59 o 
   0   3   8       47.07       48.11      2.35 o 
   1   3   8        0.90        2.27      1.10 o 
   2   3   8       24.36       27.96      1.50 o 
   3   3   8        2.38        3.78      5.31 o 
   4   3   8       33.57       34.88      3.96 o 
   5   3   8        0.42       -1.11      1.68 o 
  -8   4   8        3.88       10.21      3.65 o 
  -7   4   8        0.43        0.63      1.28 o 
  -6   4   8       25.12       25.68      2.66 o 
  -5   4   8       65.01       60.39      2.15 o 
  -4   4   8       37.97       32.64      2.58 o 
  -3   4   8       64.36       62.23      3.96 o 
  -2   4   8       36.32       38.80      2.37 o 
  -1   4   8        0.97        1.32      0.62 o 
   0   4   8        6.99        7.28      0.88 o 
   1   4   8      114.52      107.59      3.22 o 
   2   4   8        0.09        1.05      0.91 o 
   3   4   8        0.48        1.68      1.36 o 
   4   4   8      131.77      136.83      7.64 o 
  -8   5   8        0.02       -2.81      2.81 o 
  -7   5   8        2.36        5.50      3.13 o 
  -6   5   8        8.03        8.95      1.99 o 
  -5   5   8      210.06      202.91      7.96 o 
  -4   5   8       16.28       22.88      2.53 o 
  -3   5   8       61.51       61.23      3.16 o 
  -2   5   8        2.99        6.39      1.32 o 
  -1   5   8       68.41       60.97      3.66 o 
   0   5   8        7.72       11.40      1.15 o 
   1   5   8       42.41       39.88      2.05 o 
   2   5   8        7.22        7.28      1.60 o 
   3   5   8        0.04       -1.04      2.29 o 
  -7   6   8       27.00       24.05      3.02 o 
  -6   6   8       15.08       15.37      2.43 o 
  -5   6   8        2.17        3.13      2.40 o 
  -4   6   8      139.81      157.55      6.87 o 
  -3   6   8       56.47       55.07      3.80 o 
  -2   6   8       11.85       10.45      1.80 o 
  -1   6   8        1.42        1.32      2.40 o 
   0   6   8        0.40        0.44      1.22 o 
   1   6   8       51.04       46.38      2.36 o 
   2   6   8        0.69        2.19      1.48 o 
  -7   7   8        0.60        3.33      2.71 o 
  -6   7   8        5.62        6.84      2.06 o 
  -5   7   8       18.35       21.73      3.07 o 
  -4   7   8        0.32        1.30      1.47 o 
  -3   7   8        1.86        6.13      4.12 o 
  -2   7   8        4.28        3.05      1.42 o 
  -1   7   8        0.01        2.52      2.92 o 
   0   7   8        7.01        8.04      1.88 o 
   1   7   8        3.07        1.46      2.08 o 
  -6   8   8        0.56       -0.52      2.40 o 
  -5   8   8        1.16        7.79      2.31 o 
  -4   8   8       32.62       32.79      3.24 o 
  -3   8   8        9.23       10.36      2.13 o 
  -2   8   8        0.84        1.20      1.39 o 
  -1   8   8       10.59       12.79      2.37 o 
   0   8   8       10.85        8.86      3.13 o 
  -4   9   8        8.54       10.63      2.91 o 
  -3   9   8        0.43        5.08      3.39 o 
   2  -9   9        0.08        0.85      1.69 o 
   3  -9   9        7.52        6.11      2.76 o 
   4  -9   9        2.74        0.73      2.92 o 
  -1  -8   9       11.33       18.65      4.17 o 
   0  -8   9        0.25        1.30      1.78 o 
   1  -8   9        3.97        7.45      2.14 o 
   2  -8   9       31.26       35.61      4.12 o 
   3  -8   9       13.08       14.08      2.76 o 
   4  -8   9        0.67       -0.01      1.45 o 
   5  -8   9        0.12       -1.80      1.80 o 
   6  -8   9        1.27        2.36      2.10 o 
  -2  -7   9       13.52       20.84      4.06 o 
  -1  -7   9       19.32       20.81      2.68 o 
   0  -7   9        0.21       -1.63      1.63 o 
   1  -7   9        6.46        6.64      2.19 o 
   2  -7   9       23.26       25.87      4.64 o 
   3  -7   9        3.05        9.24      2.45 o 
   4  -7   9       20.51       22.23      4.90 o 
   5  -7   9        0.01       -0.08      1.33 o 
   6  -7   9        0.36       -1.30      1.67 o 
  -3  -6   9       12.22       12.82      3.33 o 
  -2  -6   9        0.63       -0.94      1.46 o 
  -1  -6   9        3.59        2.74      1.32 o 
   0  -6   9       13.75       14.01      2.66 o 
   1  -6   9        2.30       39.81     23.03 o 
   2  -6   9       14.84       12.94      3.49 o 
   3  -6   9      521.37      472.36     15.20 o 
   4  -6   9        2.45        5.04      1.78 o 
   5  -6   9        4.95        8.13      2.24 o 
   6  -6   9        6.17        2.32      1.48 o 
   7  -6   9        6.93        4.06      3.44 o 
  -4  -5   9        1.69        1.35      2.19 o 
  -3  -5   9        0.27       -0.17      0.81 o 
  -2  -5   9        1.85        1.67      0.87 o 
  -1  -5   9        6.18        6.21      0.84 o 
   0  -5   9       12.24       11.61      2.03 o 
   1  -5   9        3.45        1.71      1.62 o 
   2  -5   9        1.37        1.33      1.15 o 
   3  -5   9       18.13       17.81      1.96 o 
   4  -5   9      437.47      427.64     10.18 o 
   5  -5   9       21.50       21.44      2.03 o 
   6  -5   9        9.12       11.48      1.54 o 
   7  -5   9       10.15       10.18      3.80 o 
  -5  -4   9       19.18       19.69      2.76 o 
  -4  -4   9        0.33        0.55      1.25 o 
  -3  -4   9       13.76       12.76      1.80 o 
  -2  -4   9       12.90       14.35      1.23 o 
  -1  -4   9        8.06        8.00      1.43 o 
   0  -4   9       68.13       69.09      3.01 o 
   1  -4   9        0.00        3.18      1.30 o 
   2  -4   9      181.38      154.42     11.20 o 
   3  -4   9      130.24      118.57      4.05 o 
   4  -4   9       18.56       18.45      3.31 o 
   5  -4   9      148.86      152.90      4.92 o 
   6  -4   9       43.53       41.66      4.26 o 
   7  -4   9        6.13       14.03      3.33 o 
  -5  -3   9        0.09       -1.47      1.47 o 
  -4  -3   9       15.01       14.42      2.47 o 
  -3  -3   9       11.44       12.64      1.24 o 
  -2  -3   9      127.56      137.41      3.55 o 
  -1  -3   9       11.73       10.97      0.75 o 
   0  -3   9      466.12      485.20     14.17 o 
   1  -3   9      181.00      200.12      5.50 o 
   2  -3   9        6.99        9.77      0.71 o 
   3  -3   9      214.97      184.97     23.08 o 
   4  -3   9        9.98       12.59      1.46 o 
   5  -3   9        6.22        4.52      1.11 o 
   6  -3   9       41.33       39.44      3.68 o 
   7  -3   9       28.10       38.82      7.14 o 
  -6  -2   9       56.28       64.93      6.88 o 
  -5  -2   9        1.10       -0.16      1.14 o 
  -4  -2   9        8.30       12.84      1.21 o 
  -3  -2   9      136.35      139.32      3.78 o 
  -2  -2   9       95.36       96.49      2.55 o 
  -1  -2   9      279.65      280.94      6.09 o 
   0  -2   9      539.60      550.68     14.33 o 
   1  -2   9      727.13      722.94      8.74 o 
   2  -2   9      143.42      179.70      4.01 o 
   3  -2   9      131.96      130.57      3.25 o 
   4  -2   9       82.87       82.67      2.62 o 
   5  -2   9        8.47        9.12      1.97 o 
   6  -2   9        4.41        6.36      2.97 o 
   7  -2   9        6.62       11.41      5.84 o 
  -7  -1   9        3.64        3.30      1.97 o 
  -6  -1   9       12.79       17.96      2.76 o 
  -5  -1   9       15.49       23.13      2.34 o 
  -4  -1   9       10.05       13.03      1.70 o 
  -3  -1   9      117.47      138.57      3.47 o 
  -2  -1   9       83.82       92.95      2.30 o 
  -1  -1   9       25.40       20.95      1.87 o 
   0  -1   9       60.36       61.64      1.56 o 
   1  -1   9      310.90      312.15     11.05 o 
   2  -1   9      326.35      342.02     11.04 o 
   3  -1   9      114.25      117.74      2.88 o 
   4  -1   9        0.15        0.13      0.63 o 
   5  -1   9       73.76       76.03      7.35 o 
   6  -1   9        3.35        6.76      2.13 o 
   7  -1   9        0.57       -2.16      2.16 o 
  -7   0   9       13.40       13.05      2.43 o 
  -6   0   9       31.55       29.42      5.16 o 
  -5   0   9        0.07        4.13      2.15 o 
  -4   0   9       91.35       95.97      2.98 o 
  -3   0   9      380.76      415.46      8.87 o 
  -2   0   9        0.07       -0.46      0.46 o 
  -1   0   9       13.58       18.51      0.83 o 
   0   0   9      239.67      208.43      5.42 o 
   1   0   9     1397.34     1471.76     21.20 o 
   2   0   9        3.03        3.95      0.86 o 
   3   0   9       55.54       57.08      1.74 o 
   4   0   9        0.01       -1.07      1.39 o 
   5   0   9        0.40        0.02      1.17 o 
   6   0   9        5.14        4.23      1.93 o 
  -7   1   9        3.15        1.95      1.50 o 
  -6   1   9       15.82       16.58      1.99 o 
  -5   1   9        2.52        5.32      1.13 o 
  -4   1   9        0.55        3.43      0.82 o 
  -3   1   9      160.68      195.15      7.76 o 
  -2   1   9       34.18       41.91      1.22 o 
  -1   1   9      763.32      752.04     23.05 o 
   0   1   9      321.50      362.81     13.60 o 
   1   1   9      641.79      648.41     10.49 o 
   2   1   9       76.52       83.05      2.34 o 
   3   1   9       12.42       14.70      1.18 o 
   4   1   9       68.55       86.20      4.74 o 
   5   1   9       18.64       22.95      2.87 o 
   6   1   9        2.61        8.96      6.15 o 
  -7   2   9        7.11        8.74      1.81 o 
  -6   2   9        5.64        6.98      1.33 o 
  -5   2   9        1.30        0.70      1.14 o 
  -4   2   9       82.36       84.83      2.40 o 
  -3   2   9       48.72       63.70      1.67 o 
  -2   2   9      249.03      272.47      3.81 o 
  -1   2   9       57.61       60.27      1.42 o 
   0   2   9      506.53      506.53      8.08 o 
   1   2   9      625.33      643.26     11.13 o 
   2   2   9        6.07        3.88      0.84 o 
   3   2   9       17.06       20.27      2.17 o 
   4   2   9      210.81      220.56      9.34 o 
   5   2   9       20.64       20.09      2.94 o 
  -8   3   9        2.42        3.96      3.02 o 
  -7   3   9        0.72       -1.09      1.09 o 
  -6   3   9        1.80        3.00      1.33 o 
  -5   3   9        0.13        0.72      0.55 o 
  -4   3   9       13.45       12.82      1.84 o 
  -3   3   9        6.00        7.46      1.40 o 
  -2   3   9       29.50       30.01      1.69 o 
  -1   3   9      471.18      474.11      9.75 o 
   0   3   9       11.37       14.38      2.75 o 
   1   3   9        2.61        3.67      0.80 o 
   2   3   9        3.33        4.56      0.95 o 
   3   3   9       50.62       56.07      3.54 o 
   4   3   9        8.50       11.69      2.31 o 
   5   3   9        4.83        1.70      1.87 o 
  -8   4   9        2.03       -0.73      2.29 o 
  -7   4   9       30.04       24.76      2.70 o 
  -6   4   9        9.05        3.61      1.58 o 
  -5   4   9       70.39       69.86      4.02 o 
  -4   4   9        3.74        7.87      1.72 o 
  -3   4   9      220.22      217.29     13.81 o 
  -2   4   9       26.08       28.27      2.55 o 
  -1   4   9       77.76       76.24      2.28 o 
   0   4   9       10.19       11.79      1.72 o 
   1   4   9       26.66       23.31      1.49 o 
   2   4   9        1.47        0.20      0.72 o 
   3   4   9       17.64       16.87      2.87 o 
   4   4   9        9.85        9.57      2.42 o 
  -7   5   9        0.12        2.13      1.65 o 
  -6   5   9       24.68       25.79      2.91 o 
  -5   5   9       57.68       63.61      4.05 o 
  -4   5   9      146.87      148.99      6.33 o 
  -3   5   9       22.58       24.32      4.27 o 
  -2   5   9       70.67       70.54      3.75 o 
  -1   5   9        1.11        2.03      1.25 o 
   0   5   9        6.80        9.03      1.07 o 
   1   5   9        0.14        1.04      0.69 o 
   2   5   9       18.69       16.05      2.02 o 
   3   5   9        0.78        1.57      1.50 o 
  -7   6   9        4.93        5.47      2.13 o 
  -6   6   9        5.28        6.31      1.99 o 
  -5   6   9       20.45       27.36      2.95 o 
  -4   6   9       37.10       40.00      3.25 o 
  -3   6   9       22.11       19.74      3.13 o 
  -2   6   9        0.03        1.30      1.20 o 
  -1   6   9       19.24       21.27      2.24 o 
   0   6   9        5.38        8.28      1.80 o 
   1   6   9       10.05        7.70      1.30 o 
   2   6   9        0.97        0.51      1.20 o 
  -7   7   9        9.75       14.43      3.54 o 
  -6   7   9        0.05       -1.56      1.69 o 
  -5   7   9       60.68       59.57      4.54 o 
  -4   7   9       13.73       12.99      2.60 o 
  -3   7   9       81.07       82.27      4.88 o 
  -2   7   9        1.05        2.22      3.65 o 
  -1   7   9        0.53       -1.28      1.39 o 
   0   7   9        0.16       -1.57      1.57 o 
   1   7   9        2.57        4.06      2.50 o 
  -6   8   9        0.77        1.51      1.80 o 
  -5   8   9        1.14       -1.15      1.82 o 
  -4   8   9       31.74       38.07      3.86 o 
  -3   8   9        4.80        7.97      3.49 o 
  -2   8   9        1.01       -0.95      1.48 o 
  -1   8   9        3.44        2.81      1.80 o 
   0   8   9        0.00        0.52      2.08 o 
   2  -9  10        3.79        3.88      2.20 o 
   3  -9  10        1.26       -0.69      1.79 o 
   4  -9  10        3.85        3.54      2.71 o 
   0  -8  10        0.11       -0.16      1.40 o 
   1  -8  10        0.98        0.73      1.47 o 
   2  -8  10        1.54       -0.79      1.88 o 
   3  -8  10        0.02       -1.74      2.03 o 
   4  -8  10        0.96        1.63      1.90 o 
   5  -8  10        0.10        0.03      1.60 o 
  -2  -7  10       11.47       15.94      4.58 o 
  -1  -7  10        1.12       -1.39      1.39 o 
   0  -7  10        7.79       10.01      2.45 o 
   1  -7  10        4.60        5.14      1.73 o 
   2  -7  10       64.86       64.26      5.57 o 
   3  -7  10       28.11       30.59      4.85 o 
   4  -7  10        4.34        7.01      2.44 o 
   5  -7  10       71.68       71.59      5.42 o 
   6  -7  10        2.71        2.59      1.81 o 
  -3  -6  10        1.38        2.81      2.50 o 
  -2  -6  10       13.75       13.22      2.21 o 
  -1  -6  10       26.09       25.82      2.49 o 
   0  -6  10        4.29        4.78      2.40 o 
   1  -6  10        4.14        4.89      1.54 o 
   2  -6  10      110.74      115.07      5.52 o 
   3  -6  10      175.45      173.16      6.81 o 
   4  -6  10        5.29        4.41      1.75 o 
   5  -6  10       19.58       20.02      2.76 o 
   6  -6  10        0.01       -1.00      1.62 o 
   7  -6  10        0.04       -2.19      3.23 o 
  -4  -5  10        0.17        0.31      1.88 o 
  -3  -5  10        1.39       -0.70      1.17 o 
  -2  -5  10       18.88       16.27      7.14 o 
  -1  -5  10       11.20        9.66      1.62 o 
   0  -5  10       24.45       24.24      2.21 o 
   1  -5  10       33.06       33.39      5.78 o 
   2  -5  10      103.81      107.10      5.99 o 
   3  -5  10        0.68       -0.37      1.29 o 
   4  -5  10      414.63      410.10      9.95 o 
   5  -5  10        0.07        2.05      1.96 o 
   6  -5  10        2.14        2.11      1.28 o 
   7  -5  10       17.18       26.57      5.21 o 
  -5  -4  10        1.79        1.88      2.40 o 
  -4  -4  10        7.75        7.65      1.76 o 
  -3  -4  10       13.99       13.24      1.69 o 
  -2  -4  10        4.59        4.34      0.91 o 
  -1  -4  10        6.40        5.46      1.04 o 
   0  -4  10       95.31       91.14      3.77 o 
   1  -4  10       31.66       28.46      2.15 o 
   2  -4  10        0.00       -1.20      1.20 o 
   3  -4  10      796.13      807.64     15.39 o 
   4  -4  10       21.89       22.53      2.81 o 
   5  -4  10        4.32        2.63      1.84 o 
   6  -4  10        3.16        2.62      1.73 o 
   7  -4  10        1.06        4.31      2.20 o 
  -5  -3  10        6.42        1.76      2.45 o 
  -4  -3  10        8.97        8.33      1.66 o 
  -3  -3  10       62.29       65.24      2.46 o 
  -2  -3  10        1.15        0.28      0.59 o 
  -1  -3  10       50.80       59.71      1.53 o 
   0  -3  10      230.11      261.15      7.97 o 
   1  -3  10        3.49       10.20      2.19 o 
   2  -3  10      141.82      149.20      3.08 o 
   3  -3  10       15.03       18.00      1.21 o 
   4  -3  10      335.19      328.45      8.13 o 
   5  -3  10       18.08       12.57      1.38 o 
   6  -3  10        0.14       -0.82      2.60 o 
   7  -3  10        7.64       15.94      2.95 o 
  -6  -2  10       30.16       32.47      3.75 o 
  -5  -2  10        2.28        2.29      1.47 o 
  -4  -2  10        3.84        2.43      1.25 o 
  -3  -2  10       47.01       47.07      2.17 o 
  -2  -2  10       11.77       11.83      0.99 o 
  -1  -2  10       24.89       24.38      0.91 o 
   0  -2  10        8.13       10.44      0.76 o 
   1  -2  10       29.17       26.47      1.01 o 
   2  -2  10       28.38       32.87      1.58 o 
   3  -2  10       85.09       83.92      2.60 o 
   4  -2  10        8.14        8.39      1.83 o 
   5  -2  10       37.66       35.66      4.17 o 
   6  -2  10        6.18        8.94      5.37 o 
   7  -2  10        9.58        8.13      2.65 o 
  -6  -1  10        0.55       -1.12      1.39 o 
  -5  -1  10        3.75        4.22      1.02 o 
  -4  -1  10       68.32       73.36      3.31 o 
  -3  -1  10       18.36       19.52      2.07 o 
  -2  -1  10      111.22      107.94      2.50 o 
  -1  -1  10      555.28      582.47      8.42 o 
   0  -1  10     2919.96     3086.03     37.69 o 
   1  -1  10       23.50       17.01      0.85 o 
   2  -1  10      253.31      276.33      5.26 o 
   3  -1  10       85.28       85.71      2.60 o 
   4  -1  10       34.79       36.01      1.61 o 
   5  -1  10       19.35       19.75      2.72 o 
   6  -1  10        8.40        5.20      2.03 o 
  -7   0  10        0.60       -0.56      1.98 o 
  -6   0  10        8.99       12.03      2.05 o 
  -5   0  10        4.17        3.53      1.36 o 
  -4   0  10       40.43       37.41      1.81 o 
  -3   0  10        8.94        8.41      0.95 o 
  -2   0  10       43.88       44.03      1.42 o 
  -1   0  10      154.98      158.71      2.86 o 
   0   0  10      418.96      439.18     11.38 o 
   1   0  10       86.40       94.21      2.39 o 
   2   0  10      206.64      226.33      4.72 o 
   3   0  10       36.97       35.00      1.48 o 
   4   0  10      135.50      134.03      8.49 o 
   5   0  10        8.90       11.52      2.60 o 
   6   0  10        7.95       10.73      2.38 o 
  -7   1  10        2.95       -0.63      1.46 o 
  -6   1  10        0.62        3.56      2.29 o 
  -5   1  10        0.00       -0.66      0.88 o 
  -4   1  10       11.07        8.45      1.32 o 
  -3   1  10      275.94      333.80      6.30 o 
  -2   1  10        1.20        1.50      0.50 o 
  -1   1  10       50.89       49.06      1.41 o 
   0   1  10      201.41      199.50     17.56 o 
   1   1  10       49.82       62.55      2.07 o 
   2   1  10       11.57       13.06      1.14 o 
   3   1  10      256.04      259.33      5.49 o 
   4   1  10       80.78       80.96      6.20 o 
   5   1  10       10.09        7.88      2.00 o 
   6   1  10        5.81       11.34      5.73 o 
  -7   2  10        0.52        4.73      3.49 o 
  -6   2  10        0.66        2.93      2.68 o 
  -5   2  10        5.08        8.62      1.30 o 
  -4   2  10       22.84       24.61      1.42 o 
  -3   2  10      210.34      187.99      3.55 o 
  -2   2  10      920.15      999.87     13.18 o 
  -1   2  10      408.57      479.47     14.36 o 
   0   2  10      141.52      153.85      4.26 o 
   1   2  10        2.45        3.54      0.82 o 
   2   2  10       13.97       14.20      1.14 o 
   3   2  10       68.83       61.29      3.57 o 
   4   2  10      128.48      125.59      6.32 o 
   5   2  10        3.10        7.39      3.49 o 
  -7   3  10       11.27       15.84      3.75 o 
  -6   3  10       16.31       17.26      1.50 o 
  -5   3  10       18.10       16.84      2.03 o 
  -4   3  10      131.89      130.18      3.00 o 
  -3   3  10       70.61       79.37      3.63 o 
  -2   3  10       66.75       65.13      4.85 o 
  -1   3  10       38.44       32.97      1.00 o 
   0   3  10       56.61       58.90      1.78 o 
   1   3  10       92.44       89.00      2.74 o 
   2   3  10        0.49        0.73      1.13 o 
   3   3  10        1.03        1.43      1.39 o 
   4   3  10        3.59        9.22      2.24 o 
   5   3  10        3.75        6.21      2.42 o 
  -7   4  10        3.11        3.54      1.60 o 
  -6   4  10        2.64        3.79      3.07 o 
  -5   4  10        6.18        7.34      1.88 o 
  -4   4  10       43.40       45.93      4.53 o 
  -3   4  10        0.62        3.69      3.13 o 
  -2   4  10      121.61      133.86      8.86 o 
  -1   4  10       23.71       26.58      2.20 o 
   0   4  10       28.88       30.53      1.72 o 
   1   4  10        2.63        3.43      1.01 o 
   2   4  10       19.57       17.79      1.46 o 
   3   4  10       25.61       26.13      2.91 o 
   4   4  10        5.11        2.56      1.87 o 
  -7   5  10        0.21        4.00      4.17 o 
  -6   5  10       12.00       11.65      2.24 o 
  -5   5  10       42.29       45.98      3.55 o 
  -4   5  10      107.40      110.56      5.94 o 
  -3   5  10       67.27       70.47      4.64 o 
  -2   5  10        0.47        1.97      1.28 o 
  -1   5  10       24.65       28.10      2.40 o 
   0   5  10        2.39        2.25      0.77 o 
   1   5  10       11.11       12.46      1.70 o 
   2   5  10        1.62        0.26      0.92 o 
   3   5  10       16.67       17.76      4.58 o 
  -7   6  10        2.74        0.83      3.59 o 
  -6   6  10       17.95       19.15      5.94 o 
  -5   6  10       49.03       46.11      5.37 o 
  -4   6  10       70.15       65.96      4.31 o 
  -3   6  10       22.03       23.34      2.53 o 
  -2   6  10        4.36        4.90      2.14 o 
  -1   6  10        0.98        1.73      1.35 o 
   0   6  10        8.85       14.25      3.39 o 
   1   6  10        1.94        1.95      1.33 o 
   2   6  10        5.61        4.17      2.71 o 
  -7   7  10        0.63        2.50      1.99 o 
  -6   7  10        2.37        1.39      2.97 o 
  -5   7  10       94.09       97.00      5.89 o 
  -4   7  10       15.66       18.22      2.76 o 
  -3   7  10        9.13       11.62      2.20 o 
  -2   7  10       10.10        8.53      2.19 o 
  -1   7  10        2.51        6.94      2.50 o 
   0   7  10        0.70        2.11      1.47 o 
   1   7  10        0.10        1.98      2.29 o 
  -6   8  10        0.64        0.35      1.66 o 
  -5   8  10       10.48        9.29      2.51 o 
  -4   8  10       11.57       17.71      4.12 o 
  -3   8  10        1.87        4.46      1.93 o 
  -2   8  10        0.17        0.87      1.50 o 
  -1   8  10       22.84       21.56      4.74 o 
   3  -9  11        7.79       11.19      2.76 o 
   0  -8  11        1.23        6.43      2.12 o 
   1  -8  11        3.97        6.68      2.09 o 
   2  -8  11        4.60        3.54      1.91 o 
   3  -8  11        7.12        8.95      2.60 o 
   4  -8  11        8.11       10.20      2.73 o 
   5  -8  11        4.67       11.27      2.65 o 
  -2  -7  11       14.58       10.42      3.44 o 
  -1  -7  11        1.47        2.14      1.53 o 
   0  -7  11        0.07       -0.76      1.30 o 
   1  -7  11        7.98        9.48      1.99 o 
   2  -7  11        6.25        9.02      2.66 o 
   3  -7  11        7.42        8.18      2.03 o 
   4  -7  11        2.71       -2.60      3.13 o 
   5  -7  11        8.00       14.80      2.78 o 
   6  -7  11        3.59        4.41      2.02 o 
  -3  -6  11       36.37       34.91      5.11 o 
  -2  -6  11       10.66        9.39      1.90 o 
  -1  -6  11        9.40       11.51      3.33 o 
   0  -6  11       13.06       12.47      2.06 o 
   1  -6  11        3.25        5.63      1.60 o 
   2  -6  11        1.27        2.81      1.98 o 
   3  -6  11       32.32       29.70      2.83 o 
   4  -6  11       17.86       15.46      2.39 o 
   5  -6  11        5.58        8.90      2.20 o 
   6  -6  11        7.99       11.78      2.52 o 
  -4  -5  11        0.25        4.48      2.60 o 
  -3  -5  11       18.32       16.74      2.03 o 
  -2  -5  11        9.07       11.82      2.76 o 
  -1  -5  11       75.53       84.93      4.38 o 
   0  -5  11       31.68       33.96      5.05 o 
   1  -5  11        0.45       -1.27      1.51 o 
   2  -5  11      338.56      350.31     12.02 o 
   3  -5  11       66.55       61.29      4.12 o 
   4  -5  11       38.95       38.71      3.12 o 
   5  -5  11        0.02        1.17      1.88 o 
   6  -5  11       15.44       11.61      1.56 o 
   7  -5  11       24.50       32.93      5.94 o 
  -5  -4  11        0.01       -2.60      2.60 o 
  -4  -4  11       10.79       11.61      2.10 o 
  -3  -4  11       28.96       27.15      1.66 o 
  -2  -4  11        2.95        4.97      0.85 o 
  -1  -4  11       20.58       25.80      5.11 o 
   0  -4  11        3.48        6.63      1.44 o 
   1  -4  11        5.21        6.47      1.42 o 
   2  -4  11       15.19       15.00      1.89 o 
   3  -4  11      510.67      494.79     10.25 o 
   4  -4  11        3.48        9.15      1.74 o 
   5  -4  11        0.24        2.93      2.44 o 
   6  -4  11        4.77        4.59      1.85 o 
   7  -4  11        0.03       -0.02      1.57 o 
  -5  -3  11        0.21        1.32      1.39 o 
  -4  -3  11       23.99       22.91      1.63 o 
  -3  -3  11        8.72       10.17      1.43 o 
  -2  -3  11        0.07        0.96      0.83 o 
  -1  -3  11       40.37       40.66      1.25 o 
   0  -3  11      402.16      417.46     10.72 o 
   1  -3  11       38.90       47.40      2.32 o 
   2  -3  11       31.44       32.22      1.22 o 
   3  -3  11       20.12       22.35      1.41 o 
   4  -3  11      479.18      483.20     11.25 o 
   5  -3  11       43.42       37.20      2.48 o 
   6  -3  11        0.91        1.70      1.65 o 
   7  -3  11       18.57       25.05      3.74 o 
  -6  -2  11        5.16        6.46      2.06 o 
  -5  -2  11        4.02        4.06      1.62 o 
  -4  -2  11        0.87        0.84      0.96 o 
  -3  -2  11        3.40        6.41      1.29 o 
  -2  -2  11        0.10        0.72      0.55 o 
  -1  -2  11       27.56       23.35      0.79 o 
   0  -2  11      260.25      269.74      3.15 o 
   1  -2  11      414.99      453.20      6.67 o 
   2  -2  11       23.51       26.38      1.34 o 
   3  -2  11       86.10       82.93      3.31 o 
   4  -2  11       30.46       32.45      1.93 o 
   5  -2  11       38.45       45.08      3.66 o 
   6  -2  11        0.01       -2.17      2.17 o 
   7  -2  11        3.03        5.84      2.43 o 
  -6  -1  11        0.37        0.68      1.88 o 
  -5  -1  11        0.26       -0.58      1.14 o 
  -4  -1  11        2.44        5.70      1.03 o 
  -3  -1  11      102.61      114.90      3.25 o 
  -2  -1  11        7.04        4.55      0.68 o 
  -1  -1  11        4.38        5.07      0.63 o 
   0  -1  11        1.41       11.54      1.49 o 
   1  -1  11      581.50      654.55     14.40 o 
   2  -1  11       58.87       64.43      2.04 o 
   3  -1  11      220.31      235.16      5.56 o 
   4  -1  11       31.14       29.61      1.58 o 
   5  -1  11        0.01        0.87      1.45 o 
   6  -1  11        0.45        1.99      1.84 o 
  -7   0  11        1.17        2.22      1.70 o 
  -6   0  11       10.21        8.33      2.14 o 
  -5   0  11        1.54        5.97      1.41 o 
  -4   0  11        4.52        6.30      1.41 o 
  -3   0  11      155.93      155.86      3.86 o 
  -2   0  11       28.12       33.32      1.26 o 
  -1   0  11      434.09      465.96      7.85 o 
   0   0  11      890.65      967.73     14.73 o 
   1   0  11     1131.05     1282.34     20.72 o 
   2   0  11      214.99      220.30      4.86 o 
   3   0  11       48.91       46.14      2.25 o 
   4   0  11      412.96      404.51     14.38 o 
   5   0  11        7.07        4.31      1.76 o 
   6   0  11       27.16       32.71      3.60 o 
  -7   1  11       12.74       19.53      2.67 o 
  -6   1  11        4.45        2.78      0.96 o 
  -5   1  11       28.25       26.67      1.64 o 
  -4   1  11        7.93        8.40      2.00 o 
  -3   1  11        4.06        4.45      0.82 o 
  -2   1  11       16.31       13.58      0.85 o 
  -1   1  11      497.56      581.11     23.87 o 
   0   1  11      354.78      412.06     31.31 o 
   1   1  11       20.23       15.67      1.15 o 
   2   1  11      363.54      365.94      8.91 o 
   3   1  11        0.04        0.65      0.78 o 
   4   1  11        0.82        3.27      1.66 o 
   5   1  11        1.00        2.05      2.19 o 
   6   1  11        1.92        0.53      1.87 o 
  -7   2  11       18.97       20.81      2.25 o 
  -6   2  11        3.19        3.88      1.42 o 
  -5   2  11       11.46       12.37      1.20 o 
  -4   2  11       82.09       84.23      2.53 o 
  -3   2  11      147.51      137.42      3.78 o 
  -2   2  11        2.78        8.42      1.44 o 
  -1   2  11        1.11        1.85      1.37 o 
   0   2  11       55.57       65.26      3.03 o 
   1   2  11       20.18       20.62      1.50 o 
   2   2  11       18.55       17.37      2.13 o 
   3   2  11       53.98       49.70      3.35 o 
   4   2  11        0.04        1.46      2.14 o 
   5   2  11        0.04       -0.11      1.47 o 
  -7   3  11        0.04        1.35      2.29 o 
  -6   3  11        5.47        6.17      1.15 o 
  -5   3  11       12.91       10.89      1.98 o 
  -4   3  11       84.20       74.01      1.99 o 
  -3   3  11      255.23      251.69      8.06 o 
  -2   3  11        6.22        1.65      2.34 o 
  -1   3  11       38.01       38.48      1.10 o 
   0   3  11        2.45        1.84      0.94 o 
   1   3  11      208.94      206.93      6.73 o 
   2   3  11        7.20        7.60      1.12 o 
   3   3  11      111.64      103.09      5.19 o 
   4   3  11       30.75       31.11      3.27 o 
  -7   4  11        1.11        3.74      2.55 o 
  -6   4  11        0.02       -0.94      1.40 o 
  -5   4  11       10.58       12.59      4.38 o 
  -4   4  11       25.82       20.60      2.45 o 
  -3   4  11       43.78       41.01      2.98 o 
  -2   4  11      183.74      198.71     10.47 o 
  -1   4  11       79.27       77.33      4.17 o 
   0   4  11        0.01        0.89      0.75 o 
   1   4  11        0.30        1.03      0.74 o 
   2   4  11        0.28        3.26      1.56 o 
   3   4  11        2.29        2.04      1.58 o 
   4   4  11        3.63        7.88      2.30 o 
  -7   5  11       12.29       17.36      6.20 o 
  -6   5  11        0.06       -1.46      1.47 o 
  -5   5  11        0.00        3.02      1.65 o 
  -4   5  11       41.08       42.93      2.95 o 
  -3   5  11        7.07        8.67      1.94 o 
  -2   5  11       11.36       15.48      4.12 o 
  -1   5  11      131.45      130.02      5.59 o 
   0   5  11        9.23        9.48      0.96 o 
   1   5  11       16.21       17.35      1.46 o 
   2   5  11        6.89        8.11      5.11 o 
   3   5  11        0.09       -1.16      1.50 o 
  -7   6  11        1.33        0.61      1.62 o 
  -6   6  11       10.71       14.47      3.91 o 
  -5   6  11        0.05        0.65      1.47 o 
  -4   6  11       35.54       38.01      3.35 o 
  -3   6  11        0.31        1.32      2.40 o 
  -2   6  11        4.25        6.45      1.69 o 
  -1   6  11       77.49       79.22      4.31 o 
   0   6  11        0.14        2.28      1.39 o 
   1   6  11       47.27       43.56      4.27 o 
   2   6  11        2.17        2.29      2.60 o 
  -6   7  11        0.40        1.05      1.72 o 
  -5   7  11        7.68       10.00      2.35 o 
  -4   7  11      163.68      156.07      8.03 o 
  -3   7  11        5.06        7.16      1.94 o 
  -2   7  11        0.51        1.26      1.39 o 
  -1   7  11        4.16        8.82      3.59 o 
   0   7  11        6.59        5.83      1.88 o 
   1   7  11        3.24        4.06      2.71 o 
  -5   8  11        0.01        0.08      1.54 o 
  -4   8  11       36.29       39.97      3.94 o 
  -3   8  11        0.20        1.59      1.77 o 
  -2   8  11        6.00        7.58      2.13 o 
  -1   8  11        4.00        2.74      3.75 o 
   0  -8  12        3.76        1.20      1.83 o 
   1  -8  12        7.03        5.18      2.20 o 
   2  -8  12        0.01        0.17      1.50 o 
   3  -8  12        0.13       -0.49      1.57 o 
   4  -8  12        5.84       12.53      2.95 o 
   5  -8  12        0.04       -0.32      1.66 o 
  -2  -7  12       11.01        8.86      3.33 o 
  -1  -7  12       11.59       12.35      2.27 o 
   0  -7  12        1.38        1.79      1.50 o 
   1  -7  12        8.88        8.45      3.28 o 
   2  -7  12        7.82        6.57      1.90 o 
   3  -7  12        7.93       16.32      2.64 o 
   4  -7  12        1.64       -0.84      1.64 o 
   5  -7  12        0.02       -0.63      1.67 o 
   6  -7  12       36.12       43.08      4.18 o 
  -3  -6  12       46.28       45.85      6.04 o 
  -2  -6  12        1.08        0.79      1.72 o 
  -1  -6  12        2.44        1.50      1.46 o 
   0  -6  12        0.76        0.29      1.21 o 
   1  -6  12        0.71       -1.39      1.39 o 
   2  -6  12        6.80        8.58      1.92 o 
   3  -6  12        2.41        6.15      2.50 o 
   4  -6  12        0.25       -0.56      2.66 o 
   5  -6  12        2.36        2.18      1.62 o 
   6  -6  12       12.18       15.91      3.80 o 
  -4  -5  12        0.13        0.83      2.08 o 
  -3  -5  12        4.01        5.40      1.39 o 
  -2  -5  12       51.59       54.45      3.49 o 
  -1  -5  12        2.78        7.68      1.62 o 
   0  -5  12       33.83       31.41      2.27 o 
   1  -5  12        1.55        1.72      1.51 o 
   2  -5  12       16.81       20.24      2.45 o 
   3  -5  12       43.10       50.06      3.68 o 
   4  -5  12        2.01        2.96      1.80 o 
   5  -5  12       11.89       15.36      2.24 o 
   6  -5  12        6.06       16.57      4.38 o 
  -5  -4  12        0.97        8.44      3.13 o 
  -4  -4  12       11.42       17.40      3.44 o 
  -3  -4  12       10.67       10.55      1.23 o 
  -2  -4  12       34.64       33.07      2.50 o 
  -1  -4  12       23.97       28.50      3.49 o 
   0  -4  12        2.92        3.86      2.81 o 
   1  -4  12       56.73       53.78      3.20 o 
   2  -4  12        8.96        4.30      1.42 o 
   3  -4  12      245.85      229.51      5.56 o 
   4  -4  12       73.37       65.58      4.53 o 
   5  -4  12       17.98       18.15      1.61 o 
   6  -4  12        3.98        3.05      1.77 o 
   7  -4  12        0.22       -1.25      2.92 o 
  -5  -3  12       18.65       18.06      2.43 o 
  -4  -3  12        2.47        4.19      1.09 o 
  -3  -3  12       38.64       35.58      2.37 o 
  -2  -3  12       13.26       10.62      1.67 o 
  -1  -3  12       56.48       57.82      3.02 o 
   0  -3  12       29.65       26.00      2.06 o 
   1  -3  12      109.75      109.82      4.44 o 
   2  -3  12      139.67      138.79      3.10 o 
   3  -3  12      129.02      132.84      3.88 o 
   4  -3  12      565.08      587.47     13.79 o 
   5  -3  12       23.14       20.49      1.66 o 
   6  -3  12        0.63        3.64      2.66 o 
   7  -3  12       14.30        9.26      2.86 o 
  -6  -2  12       12.74       17.13      5.73 o 
  -5  -2  12        9.66       11.93      1.92 o 
  -4  -2  12       62.06       69.25      2.74 o 
  -3  -2  12        0.80        5.18      3.80 o 
  -2  -2  12        8.37        9.52      1.02 o 
  -1  -2  12       62.84       75.11      2.80 o 
   0  -2  12      161.75      141.23      2.35 o 
   1  -2  12      343.74      326.08     10.35 o 
   2  -2  12      115.30      126.24      3.60 o 
   3  -2  12      657.59      611.92     12.44 o 
   4  -2  12      306.53      276.31      6.98 o 
   5  -2  12       42.17       35.40      3.75 o 
   6  -2  12        4.79        5.43      2.20 o 
  -6  -1  12        0.01        0.16      2.87 o 
  -5  -1  12        2.75        4.91      1.12 o 
  -4  -1  12        5.32        5.00      1.40 o 
  -3  -1  12       11.40        9.35      1.32 o 
  -2  -1  12       58.61       50.20      1.79 o 
  -1  -1  12      391.00      424.49      6.92 o 
   0  -1  12       55.72       63.71      1.80 o 
   1  -1  12      240.97      284.36      5.37 o 
   2  -1  12       60.77       61.88      2.15 o 
   3  -1  12        0.29        0.60      0.77 o 
   4  -1  12      217.51      190.57      7.17 o 
   5  -1  12       23.65       23.44      3.23 o 
   6  -1  12        2.74        9.31      2.43 o 
  -7   0  12        4.46        3.05      1.78 o 
  -6   0  12        0.22        1.51      1.30 o 
  -5   0  12        0.63        0.64      1.45 o 
  -4   0  12        7.51        6.84      1.07 o 
  -3   0  12      227.17      224.34      5.34 o 
  -2   0  12      206.70      201.52      4.35 o 
  -1   0  12        0.16        0.32      0.52 o 
   0   0  12        9.97       13.36      2.40 o 
   1   0  12      410.74      437.74      8.37 o 
   2   0  12        8.41        7.28      1.08 o 
   3   0  12      387.83      385.52      8.35 o 
   4   0  12       59.03       66.53      4.50 o 
   5   0  12        3.75        2.40      1.73 o 
   6   0  12        0.00       -0.13      1.98 o 
  -7   1  12        6.44        7.62      1.95 o 
  -6   1  12        5.80        7.65      1.30 o 
  -5   1  12        2.62        4.41      0.99 o 
  -4   1  12        2.11        0.79      0.76 o 
  -3   1  12       42.99       49.15      2.79 o 
  -2   1  12       18.12       15.17      0.94 o 
  -1   1  12       93.44       71.14      4.44 o 
   0   1  12        4.51        6.63      0.82 o 
   1   1  12       11.98       12.72      1.45 o 
   2   1  12      376.43      365.86      7.78 o 
   3   1  12      181.11      179.01      6.19 o 
   4   1  12       73.16       70.63      4.53 o 
   5   1  12        0.43        0.76      1.57 o 
  -7   2  12        0.02        4.48      2.71 o 
  -6   2  12        3.90        6.25      1.30 o 
  -5   2  12        8.56       11.19      1.31 o 
  -4   2  12        5.67        8.65      1.84 o 
  -3   2  12        4.53        4.95      1.19 o 
  -2   2  12      112.90       98.52      2.23 o 
  -1   2  12      418.30      452.20     16.97 o 
   0   2  12       10.33       12.60      1.08 o 
   1   2  12      181.29      207.93      7.45 o 
   2   2  12      192.47      195.07      5.06 o 
   3   2  12       45.92       43.08      3.17 o 
   4   2  12       15.58       14.89      2.37 o 
   5   2  12        2.48        2.45      3.59 o 
  -7   3  12       38.75       52.10      5.94 o 
  -6   3  12        2.21        5.46      1.69 o 
  -5   3  12        4.01        3.58      1.68 o 
  -4   3  12       96.59       95.20      4.82 o 
  -3   3  12       15.18       12.61      1.84 o 
  -2   3  12        3.33        5.86      1.45 o 
  -1   3  12       32.74       32.90      3.05 o 
   0   3  12       29.00       31.81      3.00 o 
   1   3  12        5.95        7.80      0.97 o 
   2   3  12       60.80       57.63      2.75 o 
   3   3  12        4.41        2.46      1.23 o 
   4   3  12        6.97       20.37      7.66 o 
  -7   4  12       17.69       20.94      3.02 o 
  -6   4  12        4.43        8.72      2.06 o 
  -5   4  12        0.03        0.89      2.24 o 
  -4   4  12       99.37      101.34      5.12 o 
  -3   4  12        0.03        1.43      1.38 o 
  -2   4  12      227.24      221.63      7.46 o 
  -1   4  12       72.99       74.41      3.95 o 
   0   4  12        4.24        6.61      0.92 o 
   1   4  12      108.03      114.83      4.89 o 
   2   4  12       13.78       14.54      3.13 o 
   3   4  12        0.17        3.65      2.40 o 
   4   4  12        0.06        0.60      1.57 o 
  -7   5  12        0.78        0.24      1.44 o 
  -6   5  12        3.15        1.72      1.62 o 
  -5   5  12        6.25        4.92      1.87 o 
  -4   5  12      178.93      167.08      7.45 o 
  -3   5  12       43.19       47.34      3.40 o 
  -2   5  12        0.03        0.22      1.13 o 
  -1   5  12      180.99      183.65      7.23 o 
   0   5  12       21.25       23.08      2.32 o 
   1   5  12       35.91       35.60      3.03 o 
   2   5  12        8.99       10.35      1.93 o 
   3   5  12        3.27       -0.52      2.08 o 
  -7   6  12        0.51        0.37      1.77 o 
  -6   6  12        4.77        7.53      2.27 o 
  -5   6  12       16.97       14.64      3.75 o 
  -4   6  12       44.93       48.07      3.89 o 
  -3   6  12       10.67       15.28      3.13 o 
  -2   6  12        1.94        3.13      1.57 o 
  -1   6  12       30.58       31.00      2.92 o 
   0   6  12       10.88       13.95      2.45 o 
   1   6  12        0.05        6.25      2.81 o 
   2   6  12        0.01       -0.63      2.29 o 
  -6   7  12        1.09        0.97      1.72 o 
  -5   7  12        5.37        8.29      4.22 o 
  -4   7  12        7.35        6.61      2.13 o 
  -3   7  12        0.21       -0.24      1.67 o 
  -2   7  12       13.54       17.69      2.60 o 
  -1   7  12       66.75       73.32      4.86 o 
   0   7  12        4.93        6.98      2.06 o 
  -5   8  12        0.01        0.42      2.29 o 
  -4   8  12       18.05       18.57      5.37 o 
  -3   8  12       10.17       12.74      3.44 o 
  -2   8  12        0.00        1.48      1.77 o 
  -1   8  12        9.78       13.67      2.85 o 
   0  -8  13        2.16        2.26      2.40 o 
   1  -8  13        1.72        3.76      1.93 o 
   2  -8  13        0.72        0.82      1.75 o 
   3  -8  13        1.95        0.65      1.60 o 
   4  -8  13        0.47        1.64      2.10 o 
  -1  -7  13        0.64        1.18      1.54 o 
   0  -7  13       10.75        7.13      2.40 o 
   1  -7  13       28.52       26.90      6.46 o 
   2  -7  13        1.94        3.58      1.82 o 
   3  -7  13        2.28        3.98      1.83 o 
   4  -7  13        3.91        8.86      3.39 o 
   5  -7  13        0.64        2.98      3.59 o 
  -3  -6  13       11.34       16.67      3.86 o 
  -2  -6  13       24.42       24.04      2.76 o 
  -1  -6  13        6.39       10.54      2.06 o 
   0  -6  13        4.70        8.52      5.47 o 
   1  -6  13        0.02        3.97      1.72 o 
   2  -6  13        6.47        6.22      1.95 o 
   3  -6  13        0.00        0.90      1.52 o 
   4  -6  13       16.92       14.82      2.43 o 
   5  -6  13        0.19        0.17      1.21 o 
   6  -6  13        2.06        8.60      2.19 o 
  -4  -5  13        9.83        9.17      3.13 o 
  -3  -5  13        1.63        0.54      1.20 o 
  -2  -5  13       86.66       83.13      4.82 o 
  -1  -5  13       63.00       64.36      3.90 o 
   0  -5  13       35.00       35.53      2.83 o 
   1  -5  13        0.23        3.72      1.50 o 
   2  -5  13       12.71       13.85      3.39 o 
   3  -5  13        0.33        1.00      3.86 o 
   4  -5  13        0.22        1.93      3.33 o 
   5  -5  13       13.48       17.78      5.21 o 
   6  -5  13       20.99       22.72      5.11 o 
  -4  -4  13       13.03       14.59      3.23 o 
  -3  -4  13       29.07       31.09      5.89 o 
  -2  -4  13        7.30       14.04      5.00 o 
  -1  -4  13        7.93        7.18      2.24 o 
   0  -4  13       30.84       29.59      2.53 o 
   1  -4  13       37.16       36.82      2.78 o 
   2  -4  13        3.80        4.43      1.54 o 
   3  -4  13        0.09        2.82      1.47 o 
   4  -4  13      396.70      397.04     14.84 o 
   5  -4  13        5.64        5.39      1.70 o 
   6  -4  13       19.67       26.81      3.49 o 
  -5  -3  13       14.28       13.23      3.23 o 
  -4  -3  13        0.35        1.88      0.99 o 
  -3  -3  13        5.36        6.00      1.24 o 
  -2  -3  13       40.95       42.89      1.86 o 
  -1  -3  13      112.80      125.77      4.94 o 
   0  -3  13       86.89       86.46      3.86 o 
   1  -3  13      131.18      144.58      5.50 o 
   2  -3  13      166.52      160.90      3.59 o 
   3  -3  13        2.24        2.43      0.94 o 
   4  -3  13       14.17       18.24      1.70 o 
   5  -3  13        1.61        2.52      0.94 o 
   6  -3  13       12.70       16.46      2.79 o 
  -6  -2  13        3.07        3.46      1.93 o 
  -5  -2  13       27.75       26.91      3.44 o 
  -4  -2  13       43.90       43.38      2.29 o 
  -3  -2  13      172.17      168.62      4.77 o 
  -2  -2  13        8.95        8.93      0.91 o 
  -1  -2  13       47.11       51.18      3.75 o 
   0  -2  13       62.31       59.81      3.39 o 
   1  -2  13       11.66        8.98      0.65 o 
   2  -2  13       28.92       28.47      2.49 o 
   3  -2  13        3.81        5.87      1.03 o 
   4  -2  13      564.04      583.14     17.37 o 
   5  -2  13      105.17      103.87      5.90 o 
   6  -2  13        2.78        0.55      2.76 o 
  -6  -1  13       20.54       22.14      2.64 o 
  -5  -1  13       26.74       25.12      2.00 o 
  -4  -1  13       43.43       44.47      2.28 o 
  -3  -1  13       10.09       13.30      1.32 o 
  -2  -1  13       83.72       86.76      2.40 o 
  -1  -1  13       31.75       32.25      1.27 o 
   0  -1  13      195.02      228.45      4.41 o 
   1  -1  13        2.66        4.76      1.21 o 
   2  -1  13       47.52       47.35      2.47 o 
   3  -1  13      115.66      112.23      5.11 o 
   4  -1  13      644.08      652.95     31.70 o 
   5  -1  13       41.49       46.03      4.22 o 
   6  -1  13       26.44       34.79      3.90 o 
  -7   0  13        1.07        0.57      1.82 o 
  -6   0  13        5.26        6.81      1.73 o 
  -5   0  13       48.69       38.16      2.12 o 
  -4   0  13       34.86       38.63      2.01 o 
  -3   0  13       10.83        9.14      1.39 o 
  -2   0  13       22.66       20.40      1.18 o 
  -1   0  13       18.44       26.57      1.31 o 
   0   0  13      175.34      190.83      4.24 o 
   1   0  13       13.91       14.99      1.21 o 
   2   0  13      344.14      344.12      7.67 o 
   3   0  13       68.97       63.66      2.58 o 
   4   0  13        4.19        3.40      1.80 o 
   5   0  13      112.09      112.56      6.52 o 
   6   0  13       17.24       19.40      3.38 o 
  -7   1  13        1.40        0.27      3.75 o 
  -6   1  13        0.48        1.40      1.39 o 
  -5   1  13       20.11       24.36      2.45 o 
  -4   1  13       47.35       54.29      2.22 o 
  -3   1  13      181.82      176.50     10.89 o 
  -2   1  13      183.12      175.67      3.90 o 
  -1   1  13      151.24      182.18      7.97 o 
   0   1  13        0.44        1.52      0.68 o 
   1   1  13      760.73      775.72     15.22 o 
   2   1  13       33.18       33.19      1.91 o 
   3   1  13       90.92       85.75      2.98 o 
   4   1  13       65.47       62.32      4.38 o 
   5   1  13       21.11       23.38      3.20 o 
  -7   2  13        1.21       -0.52      2.08 o 
  -6   2  13        8.70       10.65      1.38 o 
  -5   2  13        0.62        2.55      1.86 o 
  -4   2  13       12.12        9.58      2.60 o 
  -3   2  13       28.61       26.43      1.47 o 
  -2   2  13        0.72        1.93      2.79 o 
  -1   2  13      126.53      112.88      2.84 o 
   0   2  13      108.07       93.16     10.88 o 
   1   2  13       27.14       32.19      2.80 o 
   2   2  13        0.04        0.54      0.94 o 
   3   2  13       12.14       13.60      2.06 o 
   4   2  13        3.29        7.51      2.14 o 
   5   2  13        3.14        6.08      3.65 o 
  -7   3  13        8.82       13.34      3.65 o 
  -6   3  13        7.45        9.74      2.29 o 
  -5   3  13       82.42       78.80      8.28 o 
  -4   3  13      106.97       91.86      4.82 o 
  -3   3  13        1.13        2.37      1.40 o 
  -2   3  13       11.77       11.70      1.82 o 
  -1   3  13       18.31       15.80      1.11 o 
   0   3  13       14.90       15.84      1.32 o 
   1   3  13        4.81        5.86      1.47 o 
   2   3  13      214.47      208.41      5.81 o 
   3   3  13        0.49        0.52      1.25 o 
   4   3  13        0.74       -0.44      1.58 o 
  -7   4  13        6.58        8.15      2.09 o 
  -6   4  13       23.56       23.17      3.54 o 
  -5   4  13       54.84       53.78      3.93 o 
  -4   4  13       21.84       16.77      4.74 o 
  -3   4  13        7.72       11.69      4.22 o 
  -2   4  13      110.00      104.59      4.97 o 
  -1   4  13      229.66      223.53      7.94 o 
   0   4  13       22.50       24.98      1.57 o 
   1   4  13        0.61        0.23      1.06 o 
   2   4  13       18.92       24.14      2.50 o 
   3   4  13        0.38       -1.36      1.54 o 
  -7   5  13        4.99        7.45      2.32 o 
  -6   5  13       29.62       26.91      3.09 o 
  -5   5  13       44.87       33.06      3.35 o 
  -4   5  13      175.79      180.08      7.99 o 
  -3   5  13        2.21        2.69      1.57 o 
  -2   5  13       34.20       38.23      3.17 o 
  -1   5  13       37.59       41.07      3.17 o 
   0   5  13       12.87       16.05      2.10 o 
   1   5  13        1.50        3.60      4.22 o 
   2   5  13        7.56        3.78      3.23 o 
   3   5  13        3.91       11.88      3.54 o 
  -7   6  13        7.73        9.14      2.66 o 
  -6   6  13        0.87       -0.09      1.88 o 
  -5   6  13        0.68        1.39      1.65 o 
  -4   6  13       27.79       34.33      6.88 o 
  -3   6  13        2.31        2.05      1.53 o 
  -2   6  13      107.10      108.16      5.70 o 
  -1   6  13        4.35        2.75      2.14 o 
   0   6  13        7.82        6.59      2.29 o 
   1   6  13       69.66       75.13      7.09 o 
  -6   7  13        0.45        2.15      2.00 o 
  -5   7  13        0.04        0.60      1.60 o 
  -4   7  13        2.38       -0.26      2.03 o 
  -3   7  13       12.60       14.87      3.07 o 
  -2   7  13       43.13       42.60      4.90 o 
  -1   7  13        5.83        9.28      2.50 o 
   0   7  13        4.25        4.01      1.92 o 
  -5   8  13       21.41       13.62      3.08 o 
  -4   8  13        0.58        2.23      1.97 o 
  -3   8  13        1.18       -1.81      1.90 o 
  -2   8  13        0.65        3.34      2.00 o 
   1  -8  14        0.83       -1.95      1.95 o 
   2  -8  14        0.10       -1.04      1.70 o 
   3  -8  14        2.20        2.79      2.00 o 
   4  -8  14        3.19       -1.03      1.92 o 
  -1  -7  14        5.72        8.32      2.24 o 
   0  -7  14       16.34       19.25      2.79 o 
   1  -7  14        5.47        4.61      2.45 o 
   2  -7  14        6.88        8.18      2.30 o 
   3  -7  14        0.04        0.53      1.48 o 
   4  -7  14        1.99       -0.27      1.54 o 
   5  -7  14        0.01       -1.90      2.01 o 
  -3  -6  14        3.47        2.71      2.60 o 
  -2  -6  14       25.67       24.01      3.15 o 
  -1  -6  14       15.09       14.79      2.31 o 
   0  -6  14       22.38       21.43      2.61 o 
   1  -6  14       21.40       24.01      2.85 o 
   2  -6  14        1.92       -1.54      1.54 o 
   3  -6  14        7.52       10.10      2.60 o 
   4  -6  14       53.72       55.70      4.58 o 
   5  -6  14        9.55       10.74      4.32 o 
   6  -6  14        5.67        7.61      4.06 o 
  -4  -5  14        5.00        6.88      3.02 o 
  -3  -5  14        1.92        3.20      1.88 o 
  -2  -5  14       42.96       40.60      3.23 o 
  -1  -5  14       55.50       50.60      3.79 o 
   0  -5  14       33.66       37.13      2.94 o 
   1  -5  14       13.43        9.31      2.66 o 
   2  -5  14       58.09       63.50      4.11 o 
   3  -5  14       46.55       54.16      4.01 o 
   4  -5  14       57.71       66.77      4.49 o 
   5  -5  14       10.46       16.22      2.64 o 
   6  -5  14        1.66        2.19      3.13 o 
  -4  -4  14        2.96        3.65      2.40 o 
  -3  -4  14      140.35      135.99      6.22 o 
  -2  -4  14       26.08       33.59      3.18 o 
  -1  -4  14      263.03      258.33     10.78 o 
   0  -4  14       45.59       45.88      3.17 o 
   1  -4  14      112.45       97.91      4.93 o 
   2  -4  14        0.44        2.40      1.77 o 
   3  -4  14      141.52      153.94      6.73 o 
   4  -4  14      129.25      119.81      5.78 o 
   5  -4  14        0.04        3.90      1.68 o 
   6  -4  14       56.39       62.83      8.02 o 
  -5  -3  14        0.07        1.56      1.98 o 
  -4  -3  14        1.33        5.67      2.10 o 
  -3  -3  14        1.46        2.09      1.92 o 
  -2  -3  14      199.66      199.43      7.33 o 
  -1  -3  14       26.46       29.07      2.47 o 
   0  -3  14       81.11       81.54      3.96 o 
   1  -3  14        3.41        3.00      1.88 o 
   2  -3  14       14.29       17.36      2.27 o 
   3  -3  14       56.62       62.32      2.68 o 
   4  -3  14        0.66        3.83      1.97 o 
   5  -3  14       15.57       18.00      1.71 o 
   6  -3  14        8.18        9.46      2.72 o 
  -6  -2  14        1.21        0.42      1.88 o 
  -5  -2  14        3.27        6.43      1.62 o 
  -4  -2  14        9.68        9.73      1.85 o 
  -3  -2  14        6.95        8.65      1.40 o 
  -2  -2  14        1.64        2.93      1.05 o 
  -1  -2  14      135.62      119.31      5.28 o 
   0  -2  14       75.09       76.78      3.93 o 
   1  -2  14       38.04       33.43      1.25 o 
   2  -2  14      201.27      208.32      5.78 o 
   3  -2  14      720.44      669.11     50.63 o 
   4  -2  14      182.19      149.92      4.74 o 
   5  -2  14        1.60        0.83      2.50 o 
   6  -2  14        0.02       -0.05      2.92 o 
  -6  -1  14       14.73       10.66      2.52 o 
  -5  -1  14       10.01        6.64      1.36 o 
  -4  -1  14       75.23       75.95      3.06 o 
  -3  -1  14      172.79      165.60      4.45 o 
  -2  -1  14        0.53        1.12      0.68 o 
  -1  -1  14       95.30      105.38      2.70 o 
   0  -1  14       49.45       46.81      2.31 o 
   1  -1  14      996.71      998.80     17.64 o 
   2  -1  14      157.25      138.41      3.90 o 
   3  -1  14      110.52       95.86      3.31 o 
   4  -1  14       95.94      102.59      3.65 o 
   5  -1  14        0.28        0.45      1.44 o 
   6  -1  14        2.00        1.56      1.92 o 
  -6   0  14        0.05        1.34      1.31 o 
  -5   0  14       69.43       61.12      4.04 o 
  -4   0  14       52.01       42.17      2.14 o 
  -3   0  14      187.60      178.46      4.66 o 
  -2   0  14       11.11       13.35      1.94 o 
  -1   0  14       16.53       21.16      1.29 o 
   0   0  14        2.38        4.81      0.82 o 
   1   0  14        3.78        9.90      1.15 o 
   2   0  14       18.74       23.86      1.68 o 
   3   0  14       42.20       38.22      2.23 o 
   4   0  14       17.34       16.83      2.76 o 
   5   0  14       61.05       58.51      4.64 o 
  -7   1  14        0.01        0.10      2.60 o 
  -6   1  14       22.10       20.19      1.83 o 
  -5   1  14        2.38        2.84      0.95 o 
  -4   1  14       21.13       23.78      3.29 o 
  -3   1  14        0.25        0.48      1.04 o 
  -2   1  14      104.49      104.13      3.97 o 
  -1   1  14       33.63       28.20      1.89 o 
   0   1  14      150.26      159.77      4.35 o 
   1   1  14        1.21       -0.53      0.80 o 
   2   1  14      143.52      145.61      4.36 o 
   3   1  14        1.43        2.15      1.14 o 
   4   1  14      102.28      119.83      6.55 o 
   5   1  14        1.18        3.04      1.94 o 
  -7   2  14        0.05       -0.10      1.98 o 
  -6   2  14       21.65       18.84      2.06 o 
  -5   2  14      109.49       94.99      3.34 o 
  -4   2  14       83.52       69.52      3.61 o 
  -3   2  14        0.26       -0.62      0.62 o 
  -2   2  14        1.56        2.66      2.44 o 
  -1   2  14      152.97      162.52      6.21 o 
   0   2  14        6.31        5.17      1.15 o 
   1   2  14      283.75      272.56      6.74 o 
   2   2  14        2.53        3.42      1.00 o 
   3   2  14        1.06        4.27      2.87 o 
   4   2  14        3.24        2.94      2.19 o 
   5   2  14       30.05       35.12      4.11 o 
  -7   3  14        0.87        3.86      2.71 o 
  -6   3  14       11.18        9.79      2.06 o 
  -5   3  14       10.96        9.91      2.03 o 
  -4   3  14      306.73      288.27     11.15 o 
  -3   3  14       63.48       59.56      3.66 o 
  -2   3  14        0.68        2.66      2.45 o 
  -1   3  14      155.27      152.06      3.80 o 
   0   3  14        1.68        5.97      3.89 o 
   1   3  14       91.15       89.56      3.15 o 
   2   3  14        3.39        5.50      1.04 o 
   3   3  14        1.74        3.69      1.75 o 
   4   3  14        6.75       10.85      3.01 o 
  -7   4  14        0.73       -0.23      1.36 o 
  -6   4  14       10.87        9.73      2.21 o 
  -5   4  14        1.27        1.52      1.53 o 
  -4   4  14        0.17        6.53      2.03 o 
  -3   4  14        3.76        7.19      1.56 o 
  -2   4  14       59.42       61.06      3.80 o 
  -1   4  14        2.24        1.03      1.25 o 
   0   4  14       11.13       14.04      2.06 o 
   1   4  14       26.03       23.73      2.84 o 
   2   4  14        4.57        3.88      1.50 o 
   3   4  14        5.75        3.19      1.77 o 
  -7   5  14        4.17        7.58      2.32 o 
  -6   5  14        0.34        2.12      1.80 o 
  -5   5  14        1.46        1.43      1.58 o 
  -4   5  14        2.54        1.40      1.53 o 
  -3   5  14        8.52        8.61      2.05 o 
  -2   5  14      133.80      137.44      6.44 o 
  -1   5  14       28.09       34.35      3.75 o 
   0   5  14       20.94       20.47      4.58 o 
   1   5  14        1.44        3.39      1.66 o 
   2   5  14       39.09       25.32      3.13 o 
  -6   6  14        9.07       15.67      4.85 o 
  -5   6  14       35.80       38.02      5.00 o 
  -4   6  14        3.88        2.45      3.28 o 
  -3   6  14        0.00        6.67      2.50 o 
  -2   6  14       55.04       48.42      3.90 o 
  -1   6  14       36.23       42.41      3.59 o 
   0   6  14        8.61       11.26      2.81 o 
   1   6  14        1.02        0.42      2.08 o 
  -6   7  14        3.70        5.68      2.35 o 
  -5   7  14        0.49       -2.02      2.02 o 
  -4   7  14       13.89       13.57      2.74 o 
  -3   7  14        2.79        2.39      1.78 o 
  -2   7  14        1.43       -0.49      1.47 o 
  -1   7  14        7.41        7.17      2.17 o 
   0   7  14        0.00       -2.19      2.50 o 
  -4   8  14        7.24        9.02      2.60 o 
  -3   8  14        0.06        3.82      3.91 o 
   1  -8  15        9.29       10.28      2.92 o 
   2  -8  15        0.43       -0.20      1.65 o 
   3  -8  15        0.73       -1.40      1.85 o 
   4  -8  15        0.44       -0.42      2.29 o 
  -1  -7  15        5.64       11.76      2.65 o 
   0  -7  15        8.65       11.96      2.53 o 
   1  -7  15        2.56       -0.08      1.47 o 
   2  -7  15       23.44       22.75      3.28 o 
   3  -7  15       17.14       15.75      3.33 o 
   4  -7  15       20.31       19.24      4.69 o 
   5  -7  15        0.02       -0.19      2.97 o 
  -2  -6  15        0.02        0.64      2.45 o 
  -1  -6  15        7.15       10.60      2.17 o 
   0  -6  15        0.61       -0.36      1.72 o 
   1  -6  15       17.07       19.44      2.68 o 
   2  -6  15        6.26        7.44      2.17 o 
   3  -6  15       11.25       14.43      2.58 o 
   4  -6  15       13.30       10.13      2.50 o 
   5  -6  15        0.20        0.87      2.45 o 
   6  -6  15       23.81       14.69      5.11 o 
  -3  -5  15       12.82       13.50      2.39 o 
  -2  -5  15       37.81       42.29      3.31 o 
  -1  -5  15        5.80        4.26      1.72 o 
   0  -5  15       14.46       15.19      2.27 o 
   1  -5  15       31.51       34.24      3.80 o 
   2  -5  15       40.15       38.21      3.35 o 
   3  -5  15       30.33       27.83      3.12 o 
   4  -5  15        0.00        2.08      2.29 o 
   5  -5  15        4.00        1.56      1.54 o 
   6  -5  15       15.38       11.36      4.69 o 
  -4  -4  15       15.97       11.67      3.23 o 
  -3  -4  15       22.27       18.48      2.35 o 
  -2  -4  15       52.90       52.31      6.10 o 
  -1  -4  15       19.57       18.45      2.36 o 
   0  -4  15        0.25        1.56      2.08 o 
   1  -4  15       50.72       55.43      3.65 o 
   2  -4  15       53.34       49.00      3.51 o 
   3  -4  15       70.87       71.81      4.53 o 
   4  -4  15       46.78       44.82      3.44 o 
   5  -4  15        6.83        6.48      1.92 o 
   6  -4  15        0.70       -1.77      3.13 o 
  -5  -3  15        1.16        8.34      2.71 o 
  -4  -3  15        5.33        4.44      1.51 o 
  -3  -3  15       21.38       24.58      3.13 o 
  -2  -3  15      380.19      377.19     17.51 o 
  -1  -3  15      149.57      146.85      6.00 o 
   0  -3  15        1.47        0.49      2.08 o 
   1  -3  15      103.97      107.39      4.60 o 
   2  -3  15      316.30      312.56     10.86 o 
   3  -3  15      351.34      322.59      8.07 o 
   4  -3  15       78.17       81.99      4.46 o 
   5  -3  15        0.61        1.96      1.56 o 
   6  -3  15        3.47        4.90      3.54 o 
  -5  -2  15        1.17        1.35      1.29 o 
  -4  -2  15        0.05        0.02      1.26 o 
  -3  -2  15      205.02      195.67      8.67 o 
  -2  -2  15        6.99        8.29      1.44 o 
  -1  -2  15      738.68      723.96     17.71 o 
   0  -2  15       15.13       19.48      3.86 o 
   1  -2  15       87.08       73.43      4.18 o 
   2  -2  15      107.96       99.60      3.20 o 
   3  -2  15       25.01       21.94      3.28 o 
   4  -2  15       15.85       15.53      1.50 o 
   5  -2  15        6.72       12.96      2.45 o 
   6  -2  15       40.73       46.61      4.55 o 
  -6  -1  15        0.91        0.19      1.62 o 
  -5  -1  15        9.87        8.52      1.39 o 
  -4  -1  15       45.99       42.59      4.16 o 
  -3  -1  15       12.76       15.09      1.39 o 
  -2  -1  15      161.17      152.68      4.05 o 
  -1  -1  15        0.64        1.86      0.89 o 
   0  -1  15       25.12       30.13      2.75 o 
   1  -1  15        2.79        8.21      2.77 o 
   2  -1  15        0.00       -0.66      0.76 o 
   3  -1  15      254.29      248.79      6.59 o 
   4  -1  15       90.45       84.96      5.06 o 
   5  -1  15       17.19       11.50      2.46 o 
   6  -1  15       17.24       15.84      3.20 o 
  -6   0  15        0.16       -0.72      1.36 o 
  -5   0  15        1.43        1.24      0.95 o 
  -4   0  15        7.23       10.72      1.11 o 
  -3   0  15        4.22        6.69      2.18 o 
  -2   0  15       69.45       73.45      4.27 o 
  -1   0  15        0.32        3.44      0.94 o 
   0   0  15       20.66       19.55      1.42 o 
   1   0  15      556.98      543.28     11.60 o 
   2   0  15        9.20        7.16      1.21 o 
   3   0  15      239.31      240.79      6.58 o 
   4   0  15      137.31      122.45      6.40 o 
   5   0  15       21.45       23.21      3.24 o 
  -7   1  15        0.04        0.31      2.08 o 
  -6   1  15        7.98        4.99      1.32 o 
  -5   1  15       39.31       33.93      2.00 o 
  -4   1  15      416.57      382.16      9.89 o 
  -3   1  15      325.27      303.02      9.52 o 
  -2   1  15       60.97       61.53      2.25 o 
  -1   1  15      211.60      189.39     10.68 o 
   0   1  15        2.48        2.99      1.49 o 
   1   1  15      103.87      101.87      3.50 o 
   2   1  15       29.01       26.02      1.96 o 
   3   1  15        0.55        0.34      0.93 o 
   4   1  15      109.30      113.61     13.65 o 
   5   1  15        0.02        1.92      2.87 o 
  -7   2  15        1.07        3.54      2.71 o 
  -6   2  15       19.26       18.09      2.60 o 
  -5   2  15       14.32       10.52      1.82 o 
  -4   2  15        0.12       -0.43      0.74 o 
  -3   2  15       64.95       65.42      2.35 o 
  -2   2  15        7.10        8.23      1.18 o 
  -1   2  15       33.19       36.23      1.81 o 
   0   2  15        2.67        5.31      1.77 o 
   1   2  15       20.45       19.45      3.33 o 
   2   2  15       35.51       39.49      2.14 o 
   3   2  15        0.31        1.55      1.39 o 
   4   2  15        0.27        0.96      1.53 o 
  -7   3  15        0.01        0.42      2.19 o 
  -6   3  15        0.79       -0.18      1.35 o 
  -5   3  15        7.46        9.88      2.76 o 
  -4   3  15       29.18       25.92      2.70 o 
  -3   3  15        4.16        6.17      2.71 o 
  -2   3  15      490.98      490.22     15.14 o 
  -1   3  15      173.09      175.23      6.71 o 
   0   3  15        2.35        3.99      0.89 o 
   1   3  15       58.79       60.82      2.69 o 
   2   3  15       49.36       46.84      3.92 o 
   3   3  15        9.89        7.49      1.82 o 
   4   3  15        3.33        4.41      2.17 o 
  -7   4  15        2.50        3.00      2.05 o 
  -6   4  15        6.76        1.79      1.66 o 
  -5   4  15       74.58       70.31      4.63 o 
  -4   4  15       38.75       36.33      3.22 o 
  -3   4  15       11.18       14.03      3.28 o 
  -2   4  15       33.53       27.96      2.75 o 
  -1   4  15      109.72      102.94      5.06 o 
   0   4  15       10.14       12.51      1.88 o 
   1   4  15      133.77      131.67      6.72 o 
   2   4  15       12.26       10.57      2.14 o 
   3   4  15        0.80        4.94      4.27 o 
  -7   5  15        8.94        7.06      2.58 o 
  -6   5  15        2.30        7.74      2.24 o 
  -5   5  15        0.10       -0.10      1.35 o 
  -4   5  15       55.87       56.26      4.21 o 
  -3   5  15       50.37       48.80      4.12 o 
  -2   5  15       67.48       68.17      4.47 o 
  -1   5  15        1.29        3.50      4.32 o 
   0   5  15        3.22        2.50      1.47 o 
   1   5  15       15.38        8.76      2.06 o 
   2   5  15        6.35        1.67      1.67 o 
  -6   6  15        0.59        1.81      1.91 o 
  -5   6  15        0.48        0.31      1.50 o 
  -4   6  15        3.20        3.76      1.90 o 
  -3   6  15        3.70        2.55      2.45 o 
  -2   6  15       26.06       23.93      5.11 o 
  -1   6  15       28.30       28.10      3.05 o 
   0   6  15        0.24        1.80      1.70 o 
   1   6  15       10.52       15.00      3.75 o 
  -5   7  15        0.98        4.47      6.20 o 
  -4   7  15        2.28        2.75      1.97 o 
  -3   7  15        0.06       -0.02      1.42 o 
  -2   7  15        6.23        8.00      2.20 o 
  -1   7  15        1.55        0.76      1.51 o 
   2  -8  16        1.25        2.87      2.12 o 
   3  -8  16        0.55        0.67      1.85 o 
  -1  -7  16        0.90        0.41      1.82 o 
   0  -7  16        0.31       -1.07      1.73 o 
   1  -7  16        9.99       13.43      2.71 o 
   2  -7  16        2.29        3.13      3.28 o 
   3  -7  16        4.44        4.26      2.55 o 
   4  -7  16        1.75        2.17      2.50 o 
   5  -7  16        8.92        8.23      3.13 o 
  -2  -6  16        1.05        0.52      2.24 o 
  -1  -6  16        3.10        2.14      1.62 o 
   0  -6  16        1.76        6.24      3.13 o 
   1  -6  16       33.28       32.78      3.47 o 
   2  -6  16        5.21        7.23      2.55 o 
   3  -6  16       20.14       24.00      3.18 o 
   4  -6  16        1.56        0.25      1.50 o 
   5  -6  16       16.75       21.83      3.18 o 
  -3  -5  16       26.03       21.64      2.76 o 
  -2  -5  16        2.54        3.32      3.70 o 
  -1  -5  16       24.96       24.93      2.72 o 
   0  -5  16        3.65        4.88      1.68 o 
   1  -5  16        9.22        7.12      1.92 o 
   2  -5  16      221.46      208.35      9.22 o 
   3  -5  16      121.22      112.90      6.30 o 
   4  -5  16       80.88       75.43      5.01 o 
   5  -5  16        2.03        3.76      1.73 o 
   6  -5  16        0.15        1.25      3.02 o 
  -4  -4  16        0.00       -0.73      1.98 o 
  -3  -4  16        2.84        2.62      1.51 o 
  -2  -4  16       16.27       17.00      5.11 o 
  -1  -4  16       19.31       17.23      2.28 o 
   0  -4  16        0.21        0.82      1.32 o 
   1  -4  16        2.24        0.52      1.30 o 
   2  -4  16      160.93      168.69      7.44 o 
   3  -4  16       29.40       31.51      3.91 o 
   4  -4  16       10.13       20.39      2.75 o 
   5  -4  16       20.33       26.60      2.76 o 
   6  -4  16       50.39       51.06      7.50 o 
  -5  -3  16        0.01        1.15      1.98 o 
  -4  -3  16       44.22       39.68      3.17 o 
  -3  -3  16       25.43       22.87      2.47 o 
  -2  -3  16      202.26      208.09      8.21 o 
  -1  -3  16        6.96       10.42      1.88 o 
   0  -3  16        1.15        1.34      1.35 o 
   1  -3  16       60.79       48.61      3.47 o 
   2  -3  16       48.11       53.92      5.05 o 
   3  -3  16      204.59      212.04     11.41 o 
   4  -3  16        9.43        6.85      2.66 o 
   5  -3  16       44.79       50.06      6.88 o 
   6  -3  16       32.94       39.70      6.46 o 
  -5  -2  16        0.27        3.02      1.98 o 
  -4  -2  16       47.14       46.96      2.54 o 
  -3  -2  16       60.71       57.28      5.07 o 
  -2  -2  16        4.36        5.69      1.27 o 
  -1  -2  16      286.53      286.61     10.00 o 
   0  -2  16       12.57        9.86      2.02 o 
   1  -2  16        0.10        0.46      0.73 o 
   2  -2  16        4.81        4.09      0.98 o 
   3  -2  16       23.77       24.74      2.41 o 
   4  -2  16       58.23       50.71      2.47 o 
   5  -2  16        5.10        3.58      1.90 o 
   6  -2  16       25.46       33.41     11.93 o 
  -6  -1  16        0.14        0.41      1.32 o 
  -5  -1  16        1.70        1.82      1.13 o 
  -4  -1  16      103.13      107.30      3.87 o 
  -3  -1  16       68.16       65.48      3.13 o 
  -2  -1  16      557.74      550.55     11.29 o 
  -1  -1  16        6.33        6.73      0.89 o 
   0  -1  16       18.71       20.71      2.61 o 
   1  -1  16      111.26      113.65      3.50 o 
   2  -1  16      141.87      131.01      3.92 o 
   3  -1  16       23.52       19.40      1.57 o 
   4  -1  16        6.10        1.60      1.60 o 
   5  -1  16        8.04        2.15      1.80 o 
  -6   0  16       12.61       10.72      2.17 o 
  -5   0  16        5.10        5.08      1.36 o 
  -4   0  16       92.23       85.48      3.36 o 
  -3   0  16       75.99       64.72      3.22 o 
  -2   0  16       25.20       24.16      1.72 o 
  -1   0  16      654.86      667.83     13.31 o 
   0   0  16       14.25       13.21      1.09 o 
   1   0  16       25.52       23.49      3.35 o 
   2   0  16       71.93       79.68      3.08 o 
   3   0  16      152.19      149.68      4.74 o 
   4   0  16       14.94       15.39      2.87 o 
   5   0  16        3.81        5.88      6.10 o 
  -6   1  16       13.61       12.57      3.58 o 
  -5   1  16        0.12        0.46      0.82 o 
  -4   1  16       50.53       49.02      2.76 o 
  -3   1  16       66.66       63.87      3.48 o 
  -2   1  16      494.30      449.78     16.32 o 
  -1   1  16      312.21      306.34      8.94 o 
   0   1  16       15.39       19.30      1.60 o 
   1   1  16       23.00       20.52      1.82 o 
   2   1  16       22.40       22.12      1.79 o 
   3   1  16        1.30        3.36      2.28 o 
   4   1  16      131.85      131.81      7.22 o 
   5   1  16       12.98       10.43      2.80 o 
  -7   2  16        0.10       -2.81      2.81 o 
  -6   2  16        4.13        7.29      3.65 o 
  -5   2  16        2.03        5.11      3.54 o 
  -4   2  16        0.77        0.23      2.34 o 
  -3   2  16       12.64       11.72      1.29 o 
  -2   2  16       19.07       21.34      1.92 o 
  -1   2  16      118.81      116.83      4.38 o 
   0   2  16       13.49       16.60      4.85 o 
   1   2  16      460.66      446.36     10.78 o 
   2   2  16        1.87        5.30      1.31 o 
   3   2  16       53.93       55.33      3.83 o 
   4   2  16        3.90        1.11      2.14 o 
  -7   3  16        1.31        2.60      2.71 o 
  -6   3  16        6.15        2.68      3.54 o 
  -5   3  16        1.10        1.69      1.54 o 
  -4   3  16      133.77      129.22      5.98 o 
  -3   3  16      393.24      380.54     12.82 o 
  -2   3  16      274.18      270.97     21.20 o 
  -1   3  16        5.12        3.81      1.45 o 
   0   3  16        0.37       -0.28      0.71 o 
   1   3  16        0.29        0.68      1.07 o 
   2   3  16       41.24       40.67      2.42 o 
   3   3  16        0.15       -1.42      1.42 o 
  -7   4  16        0.78        0.61      1.75 o 
  -6   4  16       20.10       22.00      3.23 o 
  -5   4  16        3.91        4.47      2.97 o 
  -4   4  16        9.47       10.89      2.22 o 
  -3   4  16       16.05       20.19      2.62 o 
  -2   4  16      108.11      115.09      5.62 o 
  -1   4  16      103.68      100.79      8.02 o 
   0   4  16        5.41        6.30      1.69 o 
   1   4  16       23.48       26.13      2.87 o 
   2   4  16       14.64       13.28      2.03 o 
   3   4  16        0.04        3.44      2.71 o 
  -6   5  16        9.86       16.40      2.83 o 
  -5   5  16        0.35        3.02      2.66 o 
  -4   5  16        0.28        1.16      3.33 o 
  -3   5  16       40.07       37.14      5.78 o 
  -2   5  16        0.24       -0.08      1.28 o 
  -1   5  16        3.43        5.11      2.40 o 
   0   5  16       26.14       23.07      2.95 o 
   1   5  16       27.63       31.57      4.58 o 
   2   5  16        0.48        0.10      1.46 o 
  -6   6  16        0.03       -1.11      2.40 o 
  -5   6  16        3.09        3.34      1.97 o 
  -4   6  16        9.41       13.72      2.64 o 
  -3   6  16        0.18        1.37      1.93 o 
  -2   6  16        0.03        1.60      1.57 o 
  -1   6  16        4.24        3.65      2.55 o 
   0   6  16        2.35        1.39      1.82 o 
   1   6  16       15.03       15.21      3.65 o 
  -5   7  16        0.44       -1.99      1.99 o 
  -4   7  16        2.08       -1.76      1.85 o 
  -3   7  16        0.00       -0.74      1.65 o 
  -2   7  16        0.74        0.90      1.60 o 
  -1   7  16        0.09       -0.14      2.34 o 
   0  -7  17       15.27       12.73      3.44 o 
   1  -7  17        2.01       -0.05      1.47 o 
   2  -7  17       10.58       14.49      3.23 o 
   3  -7  17        3.41        4.92      2.40 o 
   4  -7  17        0.21        1.71      2.08 o 
  -2  -6  17        0.84        0.73      2.71 o 
  -1  -6  17        7.58        4.56      2.03 o 
   0  -6  17        4.15        1.50      1.76 o 
   1  -6  17       54.94       50.06      4.28 o 
   2  -6  17       78.45       81.99      5.12 o 
   3  -6  17       28.08       28.54      3.55 o 
   4  -6  17        0.81        4.08      7.76 o 
   5  -6  17        0.78       -0.63      1.77 o 
  -3  -5  17       15.81       17.12      2.61 o 
  -2  -5  17        0.35        1.51      1.44 o 
  -1  -5  17        4.17        7.62      4.17 o 
   0  -5  17        9.45        8.97      2.12 o 
   1  -5  17       54.20       50.37      3.91 o 
   2  -5  17        4.38        8.49      2.05 o 
   3  -5  17       49.53       45.28      3.93 o 
   4  -5  17        7.89       10.47      3.86 o 
   5  -5  17       36.79       34.33      4.00 o 
  -4  -4  17       10.99       11.05      3.23 o 
  -3  -4  17       39.87       42.81      6.20 o 
  -2  -4  17        3.59        4.38      1.77 o 
  -1  -4  17        0.42       -0.31      1.46 o 
   0  -4  17        5.72        8.30      4.27 o 
   1  -4  17       29.40       20.39      2.73 o 
   2  -4  17       46.00       43.83      3.63 o 
   3  -4  17       33.54       25.63      2.85 o 
   4  -4  17        3.28        7.53      1.98 o 
   5  -4  17        0.01        0.27      1.19 o 
  -5  -3  17        4.16        1.77      2.29 o 
  -4  -3  17       16.27       12.73      4.53 o 
  -3  -3  17       59.62       59.31      3.94 o 
  -2  -3  17       18.96       19.29      8.54 o 
  -1  -3  17       19.02       15.30      2.13 o 
   0  -3  17       13.88       18.07      2.30 o 
   1  -3  17      103.73       97.26      5.03 o 
   2  -3  17      185.27      178.73      7.77 o 
   3  -3  17       14.84       11.11      2.02 o 
   4  -3  17       18.13       20.99      3.02 o 
   5  -3  17        6.87        9.48      3.86 o 
  -5  -2  17        4.12        2.81      1.46 o 
  -4  -2  17       12.01       11.01      2.30 o 
  -3  -2  17       58.81       53.74      3.08 o 
  -2  -2  17       19.86       19.08      2.31 o 
  -1  -2  17        3.84        6.67      1.80 o 
   0  -2  17       37.28       41.18      3.27 o 
   1  -2  17       67.56       61.88      4.02 o 
   2  -2  17       51.17       44.55      2.74 o 
   3  -2  17        6.77        7.67      1.99 o 
   4  -2  17        0.92        2.61      2.63 o 
   5  -2  17        4.78        3.61      1.92 o 
  -6  -1  17        1.98        2.71      2.08 o 
  -5  -1  17       10.49       11.03      1.40 o 
  -4  -1  17      114.61      106.05      4.11 o 
  -3  -1  17       10.14       12.03      1.61 o 
  -2  -1  17      130.16      127.28      3.87 o 
  -1  -1  17      381.13      384.07      8.22 o 
   0  -1  17        0.00        0.22      0.67 o 
   1  -1  17        0.64        2.07      2.11 o 
   2  -1  17        3.90        4.87      1.52 o 
   3  -1  17        2.58        2.24      1.07 o 
   4  -1  17       36.92       36.91      3.43 o 
   5  -1  17        3.85        5.44      5.89 o 
  -6   0  17        1.41        3.36      1.50 o 
  -5   0  17        2.12        2.34      1.36 o 
  -4   0  17       40.18       37.68      2.18 o 
  -3   0  17       33.32       30.21      1.86 o 
  -2   0  17       32.34       31.50      1.83 o 
  -1   0  17      649.55      621.02     12.93 o 
   0   0  17       18.68       18.33      1.99 o 
   1   0  17      289.82      290.76      8.26 o 
   2   0  17       11.08       10.91      1.39 o 
   3   0  17       21.60       21.14      1.72 o 
   4   0  17       19.40       19.83      2.89 o 
   5   0  17        4.89        5.66      2.32 o 
  -6   1  17        1.99        0.99      1.39 o 
  -5   1  17       22.04       19.63      2.46 o 
  -4   1  17       27.32       25.96      4.40 o 
  -3   1  17      173.49      164.64      6.51 o 
  -2   1  17      107.37       98.03     12.38 o 
  -1   1  17       14.49       19.96      2.00 o 
   0   1  17        0.03       -0.22      0.81 o 
   1   1  17       69.24       71.71      3.17 o 
   2   1  17      108.98      108.43     10.54 o 
   3   1  17        2.93        3.36      1.80 o 
   4   1  17        0.01       -0.68      1.62 o 
  -6   2  17       29.77       29.95     10.58 o 
  -5   2  17       66.87       57.36      4.18 o 
  -4   2  17      109.77      112.06      5.68 o 
  -3   2  17        0.52        1.22      1.33 o 
  -2   2  17      234.93      239.41     11.14 o 
  -1   2  17      336.71      343.81      9.94 o 
   0   2  17        0.40        0.35      1.35 o 
   1   2  17        9.01        9.84      1.45 o 
   2   2  17        7.50       11.20      1.58 o 
   3   2  17       32.72       32.37      3.86 o 
   4   2  17        7.66        4.09      2.15 o 
  -6   3  17        0.32        1.40      1.70 o 
  -5   3  17        8.43        9.23      2.50 o 
  -4   3  17       16.33       15.39      2.31 o 
  -3   3  17       24.62       31.49      2.88 o 
  -2   3  17       12.75       15.51      2.15 o 
  -1   3  17       10.29        8.17      1.75 o 
   0   3  17       34.77       35.88      2.88 o 
   1   3  17        0.06        0.85      0.94 o 
   2   3  17        5.08        5.10      1.65 o 
   3   3  17        6.67        5.13      1.87 o 
  -6   4  17        2.26       -0.16      1.47 o 
  -5   4  17        0.00       -0.05      1.32 o 
  -4   4  17        2.68        4.39      2.81 o 
  -3   4  17        0.65        0.43      1.72 o 
  -2   4  17       41.55       45.35      4.01 o 
  -1   4  17        8.27       10.10      1.95 o 
   0   4  17       21.36       18.92      2.32 o 
   1   4  17       90.15       87.86      5.12 o 
   2   4  17        1.40        3.65      2.50 o 
  -6   5  17        6.28        8.36      2.46 o 
  -5   5  17        1.75        0.90      1.60 o 
  -4   5  17       12.64       10.75      2.40 o 
  -3   5  17       13.52        8.29      2.45 o 
  -2   5  17       18.73       19.58      2.71 o 
  -1   5  17        0.04        4.23      1.78 o 
   0   5  17        0.43        0.10      2.19 o 
   1   5  17        2.65        1.56      2.29 o 
  -6   6  17        4.43        5.97      4.22 o 
  -5   6  17        0.27        4.55      4.32 o 
  -4   6  17       17.60       22.98      3.16 o 
  -3   6  17        6.05       15.15      4.90 o 
  -2   6  17        1.99        1.95      1.68 o 
  -1   6  17        6.87       11.61      2.39 o 
   0   6  17        0.59        1.42      2.03 o 
  -4   7  17        0.26       -0.18      1.60 o 
  -3   7  17        0.16        2.48      1.94 o 
  -2   7  17        0.00        2.53      1.87 o 
   0  -7  18        6.50        9.94      2.76 o 
   1  -7  18       12.76       13.31      3.03 o 
   2  -7  18       16.10       22.53      3.50 o 
   3  -7  18        7.29        6.50      5.84 o 
   4  -7  18       12.82       13.98      3.14 o 
  -2  -6  18        0.56        1.32      1.88 o 
  -1  -6  18        0.16       -0.39      1.51 o 
   0  -6  18        5.73        6.96      6.51 o 
   1  -6  18        6.42        6.68      2.30 o 
   2  -6  18       32.34       26.57      3.35 o 
   3  -6  18       38.85       40.65      4.27 o 
   4  -6  18        7.07       11.17      2.66 o 
   5  -6  18        3.29        1.35      2.19 o 
  -3  -5  18       24.32       22.77      3.02 o 
  -2  -5  18        0.11        0.21      1.72 o 
  -1  -5  18        0.30        1.34      3.07 o 
   0  -5  18       51.80       51.39      3.97 o 
   1  -5  18       32.48       28.69      3.25 o 
   2  -5  18        3.59        5.86      2.00 o 
   3  -5  18        2.90        9.05      6.46 o 
   4  -5  18        6.75        5.45      2.05 o 
   5  -5  18       14.16       12.18      3.00 o 
  -4  -4  18        0.02       -0.52      2.08 o 
  -3  -4  18        0.05       -0.50      1.44 o 
  -2  -4  18        0.01       -0.61      1.41 o 
  -1  -4  18       32.54       32.61      3.20 o 
   0  -4  18        0.55       -0.29      2.29 o 
   1  -4  18      219.74      224.04      9.64 o 
   2  -4  18       44.76       50.69      4.04 o 
   3  -4  18       15.06        9.05      2.10 o 
   4  -4  18        8.00        7.62      2.24 o 
   5  -4  18        0.02        3.23      3.44 o 
  -4  -3  18       40.01       41.46      3.80 o 
  -3  -3  18       30.01       27.88      2.87 o 
  -2  -3  18        7.86       12.27      3.86 o 
  -1  -3  18        4.52        5.55      1.73 o 
   0  -3  18       16.57       13.25      2.13 o 
   1  -3  18       27.64       23.89      2.70 o 
   2  -3  18        6.59        9.01      3.75 o 
   3  -3  18        0.05       -0.77      2.66 o 
   4  -3  18        1.54       -0.60      1.28 o 
   5  -3  18       15.17        9.17      4.06 o 
  -5  -2  18        0.09       -1.67      1.98 o 
  -4  -2  18       13.18       15.41      4.22 o 
  -3  -2  18       23.92       26.30      2.70 o 
  -2  -2  18      175.21      181.12     16.46 o 
  -1  -2  18        0.60        0.67      1.36 o 
   0  -2  18        0.20        0.28      1.23 o 
   1  -2  18       81.99       85.81      4.78 o 
   2  -2  18      117.61      112.00      3.61 o 
   3  -2  18       50.00       49.64      3.86 o 
   4  -2  18        3.57        4.93      2.30 o 
   5  -2  18        4.12        9.27      3.86 o 
  -5  -1  18        0.22        0.94      1.09 o 
  -4  -1  18       16.78       14.11      1.52 o 
  -3  -1  18       91.92       94.44      3.49 o 
  -2  -1  18      708.29      729.00     15.27 o 
  -1  -1  18       92.31       89.84      2.94 o 
   0  -1  18       47.29       52.70      2.27 o 
   1  -1  18      163.39      166.89      6.82 o 
   2  -1  18       88.56       69.61      6.11 o 
   3  -1  18        3.91        5.36      3.87 o 
   4  -1  18        3.24        4.88      2.29 o 
   5  -1  18       27.28       30.15      3.65 o 
  -6   0  18       26.77       19.59      3.75 o 
  -5   0  18       24.20       19.10      2.98 o 
  -4   0  18       42.27       39.08      2.47 o 
  -3   0  18       80.86       77.70      2.95 o 
  -2   0  18       23.01       24.15      1.84 o 
  -1   0  18        2.62        6.53      2.56 o 
   0   0  18       78.07       78.10      3.02 o 
   1   0  18       41.22       40.43      2.42 o 
   2   0  18        7.40        7.94      1.27 o 
   3   0  18       13.78       18.78      2.78 o 
   4   0  18        6.28        9.00      2.30 o 
   5   0  18        0.33       -0.82      1.76 o 
  -6   1  18        0.00       -1.35      2.50 o 
  -5   1  18       11.27       10.15      2.02 o 
  -4   1  18        6.59        3.30      2.47 o 
  -3   1  18      132.92      128.44      5.38 o 
  -2   1  18      470.15      412.36     64.90 o 
  -1   1  18       30.90       37.42      2.60 o 
   0   1  18       39.87       46.36      2.34 o 
   1   1  18        1.73        7.64      1.73 o 
   2   1  18       13.11        8.03      2.85 o 
   3   1  18       20.77       23.34      2.74 o 
   4   1  18        4.08        2.55      1.92 o 
  -6   2  18        0.06       -1.15      1.55 o 
  -5   2  18        7.59        7.26      2.81 o 
  -4   2  18       37.57       32.39      2.93 o 
  -3   2  18       54.36       51.01      3.57 o 
  -2   2  18      195.92      213.06     10.32 o 
  -1   2  18       91.19       93.43      3.53 o 
   0   2  18        2.09        1.74      1.23 o 
   1   2  18      290.77      267.67      7.70 o 
   2   2  18        7.37        8.51      1.38 o 
   3   2  18        2.97        4.28      2.71 o 
   4   2  18       19.13       16.06      3.41 o 
  -6   3  18        5.57        8.93      2.34 o 
  -5   3  18       23.26       23.66      3.59 o 
  -4   3  18        2.04        3.68      1.82 o 
  -3   3  18        5.53        3.99      1.60 o 
  -2   3  18       22.92       19.97      2.38 o 
  -1   3  18        5.30        9.69      1.97 o 
   0   3  18        0.83        3.79      4.27 o 
   1   3  18        5.25        6.08      2.39 o 
   2   3  18        9.49       12.40      3.28 o 
   3   3  18        0.04        1.58      1.57 o 
  -6   4  18        9.79        8.93      4.58 o 
  -5   4  18       20.79       18.40      2.77 o 
  -4   4  18       12.04        9.94      2.20 o 
  -3   4  18       11.42        9.09      2.08 o 
  -2   4  18        0.70       -0.07      1.56 o 
  -1   4  18        9.57       18.35      6.93 o 
   0   4  18       13.16       11.39      2.06 o 
   1   4  18        2.73        1.32      1.51 o 
   2   4  18        3.27        0.73      2.08 o 
  -6   5  18        0.45        5.45      5.11 o 
  -5   5  18        6.68        5.47      2.17 o 
  -4   5  18       22.12       24.39      3.23 o 
  -3   5  18        5.67        6.41      2.03 o 
  -2   5  18        0.22        0.09      2.14 o 
  -1   5  18       10.40       14.43      2.42 o 
   0   5  18        8.37        6.33      1.95 o 
   1   5  18        2.31        5.94      2.92 o 
  -5   6  18        0.90        3.19      2.15 o 
  -4   6  18        0.13       -0.96      1.76 o 
  -3   6  18        2.85        9.46      4.95 o 
  -2   6  18        3.46        2.22      3.59 o 
  -1   6  18        3.13        2.03      1.72 o 
   0   6  18       11.20       14.80      3.75 o 
  -3   7  18        4.27        3.49      2.05 o 
   1  -7  19        2.46       11.12      2.95 o 
   2  -7  19        0.46        0.90      1.83 o 
   3  -7  19       30.89       36.86      4.55 o 
  -1  -6  19        0.13       -1.61      1.76 o 
   0  -6  19        0.67        5.84      3.02 o 
   1  -6  19       11.11       11.48      2.60 o 
   2  -6  19       14.68       12.49      2.75 o 
   3  -6  19        1.65        1.27      2.81 o 
   4  -6  19       41.58       45.80      4.65 o 
  -2  -5  19        0.07        3.07      1.84 o 
  -1  -5  19        0.06        0.55      1.47 o 
   0  -5  19       17.10       15.51      2.68 o 
   1  -5  19       43.16       44.63      4.01 o 
   2  -5  19       15.01       11.17      2.60 o 
   3  -5  19        0.16        6.81      2.92 o 
   4  -5  19        2.96        7.24      2.33 o 
   5  -5  19        4.05        0.00      2.81 o 
  -3  -4  19        0.87        3.11      1.80 o 
  -2  -4  19       20.54       18.48      3.59 o 
  -1  -4  19        1.21        3.34      1.76 o 
   0  -4  19        1.66        1.81      2.45 o 
   1  -4  19       92.30       82.13      5.43 o 
   2  -4  19      128.71      128.10      6.96 o 
   3  -4  19       39.88       40.83      4.05 o 
   4  -4  19        2.43        0.35      1.34 o 
   5  -4  19       10.79       14.28      4.58 o 
  -4  -3  19        2.18        4.23      3.13 o 
  -3  -3  19       29.70       37.99      3.63 o 
  -2  -3  19       34.17       39.40      3.42 o 
  -1  -3  19        0.37        0.49      1.29 o 
   0  -3  19       20.73       17.80      4.53 o 
   1  -3  19       33.11       30.02      2.56 o 
   2  -3  19        2.18        3.52      4.01 o 
   3  -3  19        7.93       10.58      3.91 o 
   4  -3  19       18.27       22.12      3.07 o 
   5  -3  19        5.83       17.92      5.00 o 
  -5  -2  19        3.19        2.19      2.19 o 
  -4  -2  19        1.20       -0.89      1.33 o 
  -3  -2  19        0.35        6.47      3.13 o 
  -2  -2  19       44.23       44.35      3.50 o 
  -1  -2  19      157.79      149.32      6.70 o 
   0  -2  19       26.16       18.91      2.48 o 
   1  -2  19      286.00      255.64      9.89 o 
   2  -2  19        1.05        3.87      1.69 o 
   3  -2  19        2.28        5.74      2.92 o 
   4  -2  19        2.22        6.97      5.57 o 
   5  -2  19        1.67       11.25      4.48 o 
  -5  -1  19        6.04        6.93      1.99 o 
  -4  -1  19       22.03       23.74      2.45 o 
  -3  -1  19      111.11      109.66      3.98 o 
  -2  -1  19       11.88       12.40      1.23 o 
  -1  -1  19       53.85       50.93      2.26 o 
   0  -1  19        3.89        1.69      1.23 o 
   1  -1  19        3.21        0.70      0.87 o 
   2  -1  19       34.51       34.74      2.09 o 
   3  -1  19        3.24        3.88      1.15 o 
   4  -1  19        0.04       -1.58      1.98 o 
   5  -1  19        0.32       -0.31      2.60 o 
  -5   0  19        1.70        2.44      1.15 o 
  -4   0  19       16.39       18.36      1.80 o 
  -3   0  19        3.91        7.58      1.54 o 
  -2   0  19      683.06      701.31     20.89 o 
  -1   0  19      257.42      255.46      6.75 o 
   0   0  19       26.34       25.84      3.93 o 
   1   0  19      315.38      316.61      8.44 o 
   2   0  19        7.84       10.36      1.54 o 
   3   0  19        1.91        2.35      1.98 o 
   4   0  19        0.30        1.81      1.80 o 
  -6   1  19        0.06       -0.75      1.44 o 
  -5   1  19        8.35       11.27      2.66 o 
  -4   1  19        4.57        6.40      1.91 o 
  -3   1  19       17.74       18.26      3.69 o 
  -2   1  19      369.37      357.78     16.93 o 
  -1   1  19      377.77      353.55     11.09 o 
   0   1  19      236.94      224.97      6.53 o 
   1   1  19       30.29       22.83      1.88 o 
   2   1  19        1.70        2.87      2.10 o 
   3   1  19        3.76        3.31      1.81 o 
   4   1  19        1.95        2.97      2.03 o 
  -6   2  19        8.08        8.82      2.25 o 
  -5   2  19        1.28        2.07      1.57 o 
  -4   2  19        9.58        9.60      1.95 o 
  -3   2  19       18.85       16.26      2.60 o 
  -2   2  19       47.67       48.59      4.27 o 
  -1   2  19      151.04      164.89      5.04 o 
   0   2  19        5.36        6.60      1.60 o 
   1   2  19       28.78       28.21      2.16 o 
   2   2  19        0.09       -1.09      1.72 o 
   3   2  19        3.93        3.10      1.73 o 
  -6   3  19        0.42        1.78      1.73 o 
  -5   3  19        5.21       -0.63      1.58 o 
  -4   3  19        0.32        1.65      1.56 o 
  -3   3  19        1.76        1.98      1.40 o 
  -2   3  19       26.94       31.35      3.08 o 
  -1   3  19        7.29        9.37      1.97 o 
   0   3  19       35.33       35.55      3.01 o 
   1   3  19        0.91        5.46      1.83 o 
   2   3  19        2.06        2.68      1.62 o 
   3   3  19        1.97        2.40      2.60 o 
  -6   4  19        4.28        4.93      2.40 o 
  -5   4  19       12.71       14.87      2.67 o 
  -4   4  19       27.65       26.38      3.03 o 
  -3   4  19        0.14        1.04      3.23 o 
  -2   4  19       29.88       31.57      5.73 o 
  -1   4  19       24.43       27.25      2.89 o 
   0   4  19        3.59        1.56      1.93 o 
   1   4  19        4.17        3.36      1.62 o 
   2   4  19        0.32       -1.77      1.77 o 
  -5   5  19        9.84       10.42      2.60 o 
  -4   5  19       44.10       42.07      4.15 o 
  -3   5  19        0.31       -1.65      1.65 o 
  -2   5  19       25.53       29.15      3.29 o 
  -1   5  19        0.88        0.78      1.47 o 
   0   5  19        8.17       13.74      3.28 o 
   1   5  19        0.45       -0.73      2.29 o 
  -5   6  19        0.18        0.82      2.24 o 
  -4   6  19        0.00       -0.18      3.54 o 
  -3   6  19        0.01        2.90      2.17 o 
  -2   6  19        0.24       -0.28      1.53 o 
  -1   6  19        0.21        0.51      1.58 o 
  -1  -6  20        2.39        3.88      2.21 o 
   0  -6  20        3.07        5.48      2.27 o 
   1  -6  20        0.03        3.28      2.10 o 
   2  -6  20       37.88       32.71      3.78 o 
   3  -6  20        1.36        0.13      3.54 o 
   4  -6  20        4.37        6.94      3.33 o 
  -2  -5  20        3.92        9.60      4.01 o 
  -1  -5  20        2.94        0.17      3.54 o 
   0  -5  20        0.05        2.19      2.40 o 
   1  -5  20        0.32        1.30      1.83 o 
   2  -5  20        6.89       13.08      2.63 o 
   3  -5  20        2.94        6.57      2.27 o 
   4  -5  20        3.04        8.07      2.52 o 
  -3  -4  20        0.79        0.82      1.62 o 
  -2  -4  20        0.33        2.55      1.84 o 
  -1  -4  20       14.59       16.91      2.65 o 
   0  -4  20        0.25        0.90      1.60 o 
   1  -4  20       53.16       56.40      4.42 o 
   2  -4  20        4.49        4.73      2.55 o 
   3  -4  20        3.49        9.85      2.25 o 
   4  -4  20        7.31        8.05      2.21 o 
   5  -4  20        6.72        9.27      4.27 o 
  -4  -3  20        4.46        2.21      1.73 o 
  -3  -3  20       31.55       31.29      6.51 o 
  -2  -3  20       65.12       65.88      5.47 o 
  -1  -3  20        9.54       10.60      2.20 o 
   0  -3  20       24.04       29.02      3.13 o 
   1  -3  20        0.00        0.26      1.35 o 
   2  -3  20      117.53      115.53     12.87 o 
   3  -3  20        9.62        7.15      2.45 o 
   4  -3  20        1.02        1.65      1.55 o 
   5  -3  20        6.94        8.13      4.27 o 
  -4  -2  20       15.73       20.76      2.73 o 
  -3  -2  20       10.03       14.01      2.81 o 
  -2  -2  20      140.06      146.40      7.00 o 
  -1  -2  20       10.16       10.41      2.17 o 
   0  -2  20       28.44       28.70      2.89 o 
   1  -2  20      213.07      190.41      8.69 o 
   2  -2  20       64.33       60.76      4.85 o 
   3  -2  20        5.37       12.13      2.52 o 
   4  -2  20        1.78        2.71      3.13 o 
   5  -2  20        3.73       -0.21      2.81 o 
  -5  -1  20        0.22        1.08      1.82 o 
  -4  -1  20       45.73       46.98      3.53 o 
  -3  -1  20       31.21       29.01      2.02 o 
  -2  -1  20        0.40        0.94      1.45 o 
  -1  -1  20       52.88       50.67      2.89 o 
   0  -1  20       27.05       28.51      3.40 o 
   1  -1  20        6.16        6.17      1.22 o 
   2  -1  20       37.30       32.51      4.35 o 
   3  -1  20        5.96        8.55      1.65 o 
   4  -1  20        0.00       -1.75      1.75 o 
  -5   0  20        0.43        4.42      4.38 o 
  -4   0  20        2.12        1.63      1.51 o 
  -3   0  20       64.79       61.06      2.78 o 
  -2   0  20        6.06        8.34      2.78 o 
  -1   0  20       88.18       77.77      3.15 o 
   0   0  20        0.70        2.95      1.92 o 
   1   0  20      123.98      108.45      4.05 o 
   2   0  20        0.10        2.58      1.30 o 
   3   0  20       37.47       33.52      2.34 o 
   4   0  20       40.11       46.99      4.33 o 
  -6   1  20       18.48       28.18      3.20 o 
  -5   1  20        8.74       11.45      2.12 o 
  -4   1  20       10.67       10.10      2.21 o 
  -3   1  20        0.01        1.32      0.85 o 
  -2   1  20       58.31       62.84      3.88 o 
  -1   1  20       55.79       46.62      5.15 o 
   0   1  20        8.90       11.21      1.46 o 
   1   1  20        6.83        9.87      1.86 o 
   2   1  20       19.72       14.81      1.99 o 
   3   1  20        0.03       -0.66      1.62 o 
   4   1  20       21.52       25.09      5.84 o 
  -6   2  20        1.74        1.35      1.69 o 
  -5   2  20        1.05       -1.38      1.82 o 
  -4   2  20       14.19       16.00      2.28 o 
  -3   2  20        5.05        7.57      2.19 o 
  -2   2  20        6.77        8.35      2.05 o 
  -1   2  20      247.31      245.14      9.06 o 
   0   2  20       96.25       95.16      4.82 o 
   1   2  20        3.34        2.27      1.19 o 
   2   2  20        2.70        1.08      0.95 o 
   3   2  20        1.42        5.15      2.22 o 
  -6   3  20        0.65       -0.44      1.88 o 
  -5   3  20        8.67       11.89      2.64 o 
  -4   3  20       28.13       30.68      3.29 o 
  -3   3  20        8.15       13.15      3.49 o 
  -2   3  20      228.79      245.53     16.20 o 
  -1   3  20       42.99       44.12      3.64 o 
   0   3  20       80.89       81.34      4.67 o 
   1   3  20        0.51        0.67      1.40 o 
   2   3  20        0.61       -0.31      1.35 o 
  -6   4  20        6.75        7.79      2.75 o 
  -5   4  20       18.54       21.50      4.48 o 
  -4   4  20        5.28        5.22      4.12 o 
  -3   4  20        1.18        4.21      1.85 o 
  -2   4  20        2.15        5.20      3.80 o 
  -1   4  20       64.72       73.60      5.03 o 
   0   4  20        0.01        0.40      1.77 o 
   1   4  20        3.72        5.42      2.71 o 
  -5   5  20        0.00        5.42      3.13 o 
  -4   5  20       16.59       19.54      3.12 o 
  -3   5  20        5.20        6.51      2.39 o 
  -2   5  20        9.20       10.64      6.98 o 
  -1   5  20        0.43        1.70      1.72 o 
   0   5  20        9.88       13.29      2.79 o 
  -4   6  20       14.00       15.63      3.03 o 
  -3   6  20        6.51        7.13      3.49 o 
  -2   6  20       18.47       19.75      6.67 o 
   0  -6  21        0.35        2.19      2.60 o 
   1  -6  21       29.49       38.24      4.25 o 
   2  -6  21        0.58        1.83      1.98 o 
   3  -6  21       15.56       22.45      3.72 o 
  -2  -5  21       16.21       12.48      3.10 o 
  -1  -5  21        2.15        1.52      1.75 o 
   0  -5  21        6.02        7.44      2.33 o 
   1  -5  21       16.03       13.16      2.74 o 
   2  -5  21        6.24        8.08      4.43 o 
   3  -5  21        0.20       -1.88      1.88 o 
   4  -5  21       27.75       32.92      4.08 o 
  -3  -4  21        0.68        3.67      2.28 o 
  -2  -4  21        6.96       15.14      4.43 o 
  -1  -4  21        4.27        5.94      2.17 o 
   0  -4  21        1.75        2.39      3.13 o 
   1  -4  21        0.37        0.47      3.49 o 
   2  -4  21       12.99       19.29      2.98 o 
   3  -4  21        1.76       -0.64      1.58 o 
   4  -4  21        0.49       -1.15      1.69 o 
  -4  -3  21       13.99       15.37      2.80 o 
  -3  -3  21       31.15       36.10      3.61 o 
  -2  -3  21        1.99        3.86      1.84 o 
  -1  -3  21        0.03        5.63      3.07 o 
   0  -3  21       14.02       12.38      2.45 o 
   1  -3  21        4.71        3.86      1.87 o 
   2  -3  21        5.96        9.98      3.59 o 
   3  -3  21        7.24        9.91      2.29 o 
   4  -3  21        5.19        7.11      3.18 o 
  -4  -2  21       20.04       21.60      3.08 o 
  -3  -2  21        6.50        7.41      3.13 o 
  -2  -2  21        0.06       -0.89      1.56 o 
  -1  -2  21       12.42       14.88      2.47 o 
   0  -2  21        0.00       -1.57      1.57 o 
   1  -2  21       34.47       35.53      3.58 o 
   2  -2  21       21.68       21.49      4.69 o 
   3  -2  21        1.12        7.10      5.42 o 
   4  -2  21        9.90       12.92      4.90 o 
  -5  -1  21        0.06       -1.98      2.50 o 
  -4  -1  21        0.23        0.52      1.35 o 
  -3  -1  21        0.23       -0.95      1.33 o 
  -2  -1  21       68.29       62.38      4.12 o 
  -1  -1  21        4.89        3.13      1.66 o 
   0  -1  21       18.08       14.20      2.37 o 
   1  -1  21       14.34       16.84      2.00 o 
   2  -1  21      154.03      152.65      7.10 o 
   3  -1  21        3.07       -1.04      1.55 o 
   4  -1  21       33.58       45.33      7.09 o 
  -5   0  21        3.29        4.48      2.71 o 
  -4   0  21        3.64        2.22      1.11 o 
  -3   0  21        1.57        1.73      1.08 o 
  -2   0  21        7.01        7.66      1.24 o 
  -1   0  21        4.78        4.61      1.19 o 
   0   0  21      113.91      104.97      3.85 o 
   1   0  21       11.19       13.08      1.76 o 
   2   0  21       19.12       19.05      2.33 o 
   3   0  21       24.03       32.81      3.30 o 
   4   0  21       12.58       23.97      5.42 o 
  -5   1  21        3.34        3.09      4.90 o 
  -4   1  21       11.58       11.42      3.13 o 
  -3   1  21        3.05        2.99      2.55 o 
  -2   1  21        0.22       -1.20      1.20 o 
  -1   1  21        0.68        3.29      1.78 o 
   0   1  21       22.20       21.74      2.29 o 
   1   1  21        1.78        0.30      0.93 o 
   2   1  21       18.31       20.31      2.05 o 
   3   1  21        0.13        4.96      4.69 o 
  -5   2  21       11.76       10.37      2.54 o 
  -4   2  21        1.08       -0.18      1.36 o 
  -3   2  21       11.27        9.63      2.00 o 
  -2   2  21       72.92       83.17      4.87 o 
  -1   2  21       88.69       80.47      4.84 o 
   0   2  21       14.93       19.29      3.65 o 
   1   2  21       10.49       10.14      1.66 o 
   2   2  21        0.78        9.69      3.75 o 
   3   2  21        0.58        1.35      2.40 o 
  -5   3  21        0.00       -0.46      1.45 o 
  -4   3  21        7.73       11.36      2.33 o 
  -3   3  21        0.13       -0.16      1.31 o 
  -2   3  21       23.20       28.37      3.22 o 
  -1   3  21       62.77       58.71      5.31 o 
   0   3  21       29.18       35.12      5.31 o 
   1   3  21        3.22       -0.60      1.29 o 
   2   3  21        0.23       -0.63      1.46 o 
  -5   4  21       18.03       15.65      3.10 o 
  -4   4  21        5.15        4.76      4.58 o 
  -3   4  21        8.40       10.27      2.30 o 
  -2   4  21        7.99        7.16      2.22 o 
  -1   4  21       97.82      100.93      6.53 o 
   0   4  21       32.60       31.49      4.64 o 
   1   4  21        2.31        3.02      2.71 o 
  -5   5  21        0.79        2.27      2.14 o 
  -4   5  21        2.22        0.03      2.60 o 
  -3   5  21       16.20       14.99      2.82 o 
  -2   5  21       20.61       14.26      2.74 o 
  -1   5  21        2.52        0.59      1.62 o 
   0   5  21        4.49       13.23      3.86 o 
   1  -6  22        0.12       -0.42      2.66 o 
   2  -6  22        0.11       -2.14      2.14 o 
  -1  -5  22        0.24        4.23      2.45 o 
   0  -5  22        1.38        5.84      2.87 o 
   1  -5  22        2.29        3.53      2.18 o 
   2  -5  22        5.19        4.45      2.29 o 
   3  -5  22        1.93        3.07      2.16 o 
  -2  -4  22       14.91       17.47      4.79 o 
  -1  -4  22        3.60        6.11      2.20 o 
   0  -4  22        0.21        0.26      1.53 o 
   1  -4  22       94.67      105.37      6.48 o 
   2  -4  22        4.55        6.74      2.51 o 
   3  -4  22        3.55        2.25      1.94 o 
   4  -4  22        3.04        3.31      2.87 o 
  -3  -3  22        1.83       -0.31      1.47 o 
  -2  -3  22       66.70       73.78      5.16 o 
  -1  -3  22       14.31       15.15      2.60 o 
   0  -3  22       23.75       25.10      3.51 o 
   1  -3  22        6.52        5.74      2.20 o 
   2  -3  22        0.63        5.27      2.40 o 
   3  -3  22        2.44       -2.10      2.10 o 
   4  -3  22        5.03        7.40      4.48 o 
  -4  -2  22        0.80        3.27      1.88 o 
  -3  -2  22       36.78       38.90      3.86 o 
  -2  -2  22       20.50       25.82      3.40 o 
  -1  -2  22        0.11       -0.28      1.44 o 
   0  -2  22       70.35       67.56      4.57 o 
   1  -2  22       38.85       37.12      3.72 o 
   2  -2  22        0.20        5.79      5.26 o 
   3  -2  22        0.08        1.21      1.85 o 
   4  -2  22       19.87       23.24      5.63 o 
  -4  -1  22       16.53       17.29      2.80 o 
  -3  -1  22       45.93       48.45      5.73 o 
  -2  -1  22        2.35        3.19      1.66 o 
  -1  -1  22        3.78        8.39      2.03 o 
   0  -1  22       18.15       18.14      2.75 o 
   1  -1  22        3.37        4.21      2.34 o 
   2  -1  22       19.33       19.79      3.65 o 
   3  -1  22        0.07        1.10      1.50 o 
   4  -1  22        5.52       13.75      4.79 o 
  -5   0  22        1.79        0.83      2.19 o 
  -4   0  22        2.97       10.63      3.23 o 
  -3   0  22        0.00        0.05      0.90 o 
  -2   0  22       73.13       79.85      3.56 o 
  -1   0  22       30.65       28.40      2.44 o 
   0   0  22        0.88       -0.43      1.42 o 
   1   0  22       88.02       90.43      3.93 o 
   2   0  22        0.77       -0.50      1.15 o 
   3   0  22       16.52       15.98      2.90 o 
  -5   1  22        0.00        0.26      1.38 o 
  -4   1  22       33.62       36.25      4.06 o 
  -3   1  22        1.36        3.84      1.73 o 
  -2   1  22       46.82       47.50      3.86 o 
  -1   1  22        2.98        5.98      1.58 o 
   0   1  22        2.39        3.49      1.30 o 
   1   1  22        0.00        0.52      1.00 o 
   2   1  22       65.46       65.76      3.88 o 
   3   1  22        7.60       10.21      3.54 o 
  -5   2  22       16.26       17.88      3.96 o 
  -4   2  22        7.23       13.28      2.30 o 
  -3   2  22       14.70       19.97      6.25 o 
  -2   2  22       34.40       32.47      4.43 o 
  -1   2  22        2.85        3.49      1.69 o 
   0   2  22        3.01        3.56      1.67 o 
   1   2  22       10.27       10.41      2.06 o 
   2   2  22        3.15        1.98      2.40 o 
  -5   3  22        0.05       -0.76      1.65 o 
  -4   3  22       11.68       13.29      2.52 o 
  -3   3  22        5.77        9.83      3.02 o 
  -2   3  22       34.72       38.71      3.35 o 
  -1   3  22        8.67        9.34      2.10 o 
   0   3  22        6.24        8.12      2.06 o 
   1   3  22        2.09        5.78      3.33 o 
  -5   4  22        9.37        5.54      3.13 o 
  -4   4  22        0.10        6.00      4.74 o 
  -3   4  22       14.29       17.38      4.17 o 
  -2   4  22        5.29        1.08      1.79 o 
  -1   4  22       39.33       44.98      4.26 o 
   0   4  22       32.08       26.09      3.20 o 
  -4   5  22        2.84        2.23      1.99 o 
  -3   5  22        0.09        1.39      4.95 o 
  -2   5  22       14.80       12.91      4.43 o 
  -1   5  22        0.61       -0.64      2.81 o 
  -1  -5  23       26.39       27.69      3.97 o 
   0  -5  23        7.42        9.55      2.73 o 
   1  -5  23       22.59       26.12      3.68 o 
   2  -5  23        0.04       -0.14      1.59 o 
  -2  -4  23        3.15        3.05      2.25 o 
  -1  -4  23       23.61       22.37      3.32 o 
   0  -4  23        5.29        7.82      4.85 o 
   1  -4  23        1.01        0.83      2.29 o 
   2  -4  23        9.00        8.86      4.95 o 
   3  -4  23       16.41       23.24      5.05 o 
  -3  -3  23        8.39        9.51      2.71 o 
  -2  -3  23        4.10       10.10      2.66 o 
  -1  -3  23        0.63        1.64      1.75 o 
   0  -3  23        0.13       -1.77      2.29 o 
   1  -3  23        0.51       -1.77      1.77 o 
   2  -3  23        6.49        8.30      3.59 o 
   3  -3  23        0.00        3.34      2.66 o 
  -4  -2  23        1.14        1.65      1.69 o 
  -3  -2  23        6.10        7.23      2.21 o 
  -2  -2  23        4.52        3.29      1.91 o 
  -1  -2  23        1.29        1.83      1.75 o 
   0  -2  23        7.37        4.47      1.98 o 
   1  -2  23        2.73        3.49      1.97 o 
   2  -2  23        3.74        7.50      2.27 o 
   3  -2  23        6.06        2.46      1.87 o 
  -4  -1  23       23.97       30.43      5.21 o 
  -3  -1  23        4.78        4.88      1.98 o 
  -2  -1  23       52.93       51.51      4.08 o 
  -1  -1  23        5.41        1.46      3.02 o 
   0  -1  23        0.15       -0.06      1.38 o 
   1  -1  23        3.21        0.90      1.63 o 
   2  -1  23        0.03       -3.33      3.33 o 
   3  -1  23        4.46       16.05      4.90 o 
  -4   0  23       29.55       35.64      5.21 o 
  -3   0  23        3.46        1.72      1.50 o 
  -2   0  23       26.16       21.45      5.94 o 
  -1   0  23        1.57        1.40      1.09 o 
   0   0  23       16.98       19.67      1.81 o 
   1   0  23        6.18        9.76      2.20 o 
   2   0  23        8.06        9.97      2.38 o 
   3   0  23       50.10       50.54      7.40 o 
  -5   1  23        3.22        0.21      2.71 o 
  -4   1  23       16.40       15.97      2.42 o 
  -3   1  23       13.07        9.69      1.89 o 
  -2   1  23       11.60       11.07      2.92 o 
  -1   1  23        2.59        1.49      1.23 o 
   0   1  23        1.00        0.91      1.58 o 
   1   1  23        0.27       -0.73      1.11 o 
   2   1  23       22.07       19.73      2.37 o 
  -5   2  23        2.36        2.98      1.85 o 
  -4   2  23        8.54       10.38      2.42 o 
  -3   2  23       13.88       10.79      2.15 o 
  -2   2  23       11.47       12.34      2.20 o 
  -1   2  23        4.97        7.13      1.85 o 
   0   2  23        1.26        3.94      1.65 o 
   1   2  23       32.09       28.76      3.04 o 
   2   2  23        0.52        0.73      2.29 o 
  -5   3  23        0.04       -1.42      1.85 o 
  -4   3  23        9.98       11.27      2.45 o 
  -3   3  23        3.10        4.93      1.88 o 
  -2   3  23        0.36        1.57      1.55 o 
  -1   3  23       53.60       51.95      4.00 o 
   0   3  23        2.73        0.23      1.36 o 
   1   3  23        0.68       -0.94      2.08 o 
  -4   4  23        0.59        2.53      3.07 o 
  -3   4  23        3.42        1.73      1.89 o 
  -2   4  23        7.32        8.13      2.45 o 
  -1   4  23        0.45        1.23      1.72 o 
   0   4  23       13.54       13.21      2.90 o 
   1  -5  24        6.15        9.53      2.83 o 
  -1  -4  24        3.82        6.56      4.64 o 
   0  -4  24       10.97       19.41      4.27 o 
   1  -4  24        2.06        0.91      1.92 o 
   2  -4  24        0.78        2.07      2.18 o 
  -2  -3  24        1.82        0.22      1.58 o 
  -1  -3  24       18.84       21.67      3.25 o 
   0  -3  24        0.50       -0.49      1.62 o 
   1  -3  24       16.10       20.92      3.24 o 
   2  -3  24        0.97        1.51      1.79 o 
   3  -3  24        0.03        6.29      5.26 o 
  -3  -2  24        6.84        2.95      1.95 o 
  -2  -2  24        2.35        2.15      1.76 o 
  -1  -2  24       29.43       26.72      3.29 o 
   0  -2  24       14.32       16.50      2.80 o 
   1  -2  24        3.65        6.42      2.66 o 
   2  -2  24        7.94        8.75      2.43 o 
   3  -2  24       20.11       24.03      3.49 o 
  -4  -1  24        0.52        1.04      2.60 o 
  -3  -1  24        0.43        0.03      2.34 o 
  -2  -1  24        0.00        2.34      1.77 o 
  -1  -1  24        1.65        3.54      1.84 o 
   0  -1  24        0.12        0.99      1.68 o 
   1  -1  24        0.02       -0.15      1.88 o 
   2  -1  24        0.39        1.22      1.64 o 
   3  -1  24        6.41       13.75      4.90 o 
  -4   0  24        0.39        4.17      2.92 o 
  -3   0  24       24.66       20.74      4.48 o 
  -2   0  24       10.36        4.85      1.99 o 
  -1   0  24        2.10        3.23      2.50 o 
   0   0  24        1.71        0.40      2.24 o 
   1   0  24        0.02        0.69      1.55 o 
   2   0  24        0.08        2.24      1.80 o 
  -4   1  24        5.49       14.90      4.79 o 
  -3   1  24       12.64       12.40      2.34 o 
  -2   1  24        1.12        6.89      4.32 o 
  -1   1  24       31.91       26.35      3.49 o 
   0   1  24       25.78       29.70      5.11 o 
   1   1  24        0.05       -0.29      1.20 o 
  -4   2  24       23.07       26.15      3.45 o 
  -3   2  24        0.81        4.00      3.23 o 
  -2   2  24        5.50        5.10      1.83 o 
  -1   2  24        2.67        7.21      1.92 o 
   0   2  24        0.14       -1.76      1.76 o 
   1   2  24       11.66       15.21      2.60 o 
  -4   3  24        6.61       11.93      2.52 o 
  -3   3  24        0.08        0.35      2.14 o 
  -2   3  24        0.57        2.71      2.19 o 
  -1   3  24        4.63       10.47      2.33 o 
   0   3  24       14.36       12.83      2.64 o 
  -3   4  24       10.20       10.71      2.97 o 
  -2   4  24       21.80       18.29      3.32 o 
  -1   4  24        9.87       14.01      3.02 o 
   0  -4  25        0.81       -0.60      3.02 o 
   1  -4  25        7.08        7.75      2.83 o 
   2  -4  25        0.32        5.00      2.92 o 
  -2  -3  25        6.80        5.78      5.57 o 
  -1  -3  25        2.41        8.36      5.42 o 
   0  -3  25       11.92       13.64      2.77 o 
   1  -3  25        5.22       11.73      3.54 o 
   2  -3  25        0.07        1.13      1.91 o 
  -3  -2  25        5.40        8.83      3.06 o 
  -2  -2  25        0.15        5.52      4.01 o 
  -1  -2  25        1.01        3.29      1.90 o 
   0  -2  25        3.25        2.78      2.00 o 
   1  -2  25        1.13        3.96      2.71 o 
   2  -2  25        0.00        3.34      2.04 o 
  -3  -1  25       16.23       12.19      3.96 o 
  -2  -1  25        1.27        4.15      2.55 o 
  -1  -1  25        4.75        8.08      2.52 o 
   0  -1  25       34.09       38.90      4.33 o 
   1  -1  25        0.84        0.71      1.67 o 
   2  -1  25        2.53        2.58      1.99 o 
  -4   0  25        5.31        7.19      3.44 o 
  -3   0  25        0.62        0.52      2.29 o 
  -2   0  25        2.97        2.92      2.60 o 
  -1   0  25        6.12        4.17      2.20 o 
   0   0  25       21.33       24.18      3.23 o 
   1   0  25        1.88        3.20      2.50 o 
   2   0  25        4.04        7.21      3.02 o 
  -4   1  25        3.05        3.13      3.02 o 
  -3   1  25        1.07        0.10      2.19 o 
  -2   1  25        0.47        3.23      2.81 o 
  -1   1  25        2.46        3.54      2.81 o 
   0   1  25        2.63       -0.21      2.08 o 
   1   1  25        5.06        3.44      2.60 o 
  -4   2  25        0.14        1.46      2.81 o 
  -3   2  25       14.55       14.17      2.52 o 
  -2   2  25        6.75       11.95      4.17 o 
  -1   2  25        8.35       10.58      5.11 o 
   0   2  25        4.43        6.49      3.49 o 
   1   2  25        1.76        2.03      2.34 o 
  -3   3  25        5.38       11.93      4.01 o 
  -2   3  25        1.18        5.39      5.63 o 
  -1   3  25        3.26        1.51      1.72 o 
  -1  -3  26        3.03        5.81      2.50 o 
   0  -3  26        5.60        6.29      3.80 o 
   1  -3  26        2.01        1.55      2.26 o 
  -2  -2  26        4.28        5.48      6.93 o 
  -1  -2  26       13.02       14.69      2.80 o 
   0  -2  26       19.90       19.83      3.68 o 
   1  -2  26       10.57        8.47      3.54 o 
   2  -2  26        3.09        4.17      2.92 o 
  -3  -1  26        8.92        6.36      3.54 o 
  -2  -1  26        0.04        4.48      3.13 o 
  -1  -1  26        3.63        5.95      2.32 o 
   0  -1  26       19.10       22.44      3.42 o 
   1  -1  26        0.82        0.74      1.93 o 
  -3   0  26        0.01       -0.73      2.40 o 
  -2   0  26        1.15        0.73      2.40 o 
  -1   0  26        1.48        4.69      2.92 o 
   0   0  26        1.00        1.56      2.60 o 
   1   0  26        0.18        1.88      2.50 o 
  -3   1  26       19.17       20.53      4.79 o 
  -2   1  26        6.12        1.56      2.71 o 
  -1   1  26       31.23       40.85      6.04 o 
   0   1  26       79.27       76.69      9.07 o 
   1   1  26        0.01        0.31      2.60 o 
  -3   2  26        8.09        4.27      3.44 o 
  -2   2  26        5.56        5.31      3.54 o 
  -1   2  26        0.39       -1.98      2.71 o 
   0   2  26        3.59       -0.52      2.40 o 
  -1  -2  27       30.59       33.14      4.00 o 
   0  -2  27        1.46        2.17      2.27 o 
  -2  -1  27        8.11        2.40      3.02 o 
  -1  -1  27       39.36       51.47      6.98 o 
   0  -1  27        0.84       -1.35      2.71 o 
  -2   0  27        5.59        7.19      3.44 o 
  -1   0  27       37.01       39.60      5.84 o 
   0   0  27       13.75       11.98      3.96 o 
  -2   1  27        9.06       11.77      3.96 o 
  -1   1  27       18.67       19.17      4.58 o 
                                                 
